# Supplementary material for: 1-[2,2-Bis(1,3-benzimidazol-1-ylmeth­yl)-3-bromo­prop­yl]-1,3-benzimidazole
Source: Acta Crystallogr Sect E Struct Rep Online. 2011 Jun 30;67(Pt 7):o1833. doi: 10.1107/S1600536811023464 (PMC3151820; doi:10.1107/S1600536811023464)
Supplement: Supplementary file 1 [file e-67-o1833-sup1.cif]

##############################################################################
#                                                                            #
# This CIF contains the data in a paper accepted for publication in          #
# Acta Crystallographica Section E. It conforms to the requirements of       #
# Notes for Authors for Acta Crystallographica Section E, and has been       #
# peer reviewed under the auspices of the IUCr Commission on Journals.       #
#                                                                            #
# Full details of the Crystallographic Information File format               #
# are given in the paper "The Crystallographic Information File (CIF):       #
# a New Standard Archive File for Crystallography" by S. R. Hall, F. H.      #
# Allen and I. D. Brown [Acta Cryst. (1991), A47, 655-685].                  #
#                                                                            #
# The current version of the core CIF dictionary is obtainable from          #
# ftp://ftp.iucr.org/pub/cif_core.dic.                                       #
#                                                                            #
# Software is freely available for graphical display of the structure(s)     #
# in this CIF. For information consult the CIF software page                 #
# http://www.iucr.org/resources/cif/software.                                #
#                                                                            #
# This file may be used for bona fide research purposes within the           #
# scientific community so long as proper attribution is given to the journal # 
# article from which it was obtained.                                        #
#                                                                            #
##############################################################################
data_I
_audit_creation_method     SHELXL-97
_chemical_name_systematic
;
1-[2,2-Bis(1,3-benzimidazol-1-ylmethyl)-3-bromopropyl]-1,3-benzimidazole
;
_chemical_name_common     ?
_chemical_formula_moiety     'C26 H23 Br N6'
_chemical_formula_sum     'C26 H23 Br N6'
_chemical_formula_iupac     'C26 H23 Br N6'
_chemical_formula_weight     499.41
_chemical_melting_point     ?
_symmetry_cell_setting     triclinic
_symmetry_space_group_name_H-M     'P -1'
_symmetry_space_group_name_Hall     '-P 1'
loop_
    _symmetry_equiv_pos_as_xyz
    'x, y, z'
    '-x, -y, -z'
_cell_length_a     9.297(4)
_cell_length_b     11.869(5)
_cell_length_c     13.661(6)
_cell_angle_alpha     68.956(4)
_cell_angle_beta     77.398(4)
_cell_angle_gamma     84.805(4)
_cell_volume     1372.9(10)
_cell_formula_units_Z     2
_cell_measurement_reflns_used     2851
_cell_measurement_theta_min     2.24
_cell_measurement_theta_max     22.47
_cell_measurement_temperature     293(2)
_exptl_crystal_description     block
_exptl_crystal_colour     colourless
_exptl_crystal_size_max     0.32
_exptl_crystal_size_mid     0.30
_exptl_crystal_size_min     0.29
_exptl_crystal_density_diffrn     1.208
_exptl_crystal_density_meas     ?
_exptl_crystal_density_method     'not measured'
_exptl_crystal_F_000     512
_exptl_absorpt_coefficient_mu     1.520
_exptl_absorpt_correction_type     multi-scan
_exptl_absorpt_process_details     '(SADABS; Sheldrick, 2008<i>a</i>)'
_exptl_absorpt_correction_T_min     0.6420
_exptl_absorpt_correction_T_max     0.6670
_exptl_special_details
;
;
_diffrn_ambient_temperature     293(2)
_diffrn_radiation_type     MoK\a
_diffrn_radiation_wavelength     0.71073
_diffrn_radiation_source     'fine-focus sealed tube'
_diffrn_radiation_monochromator     graphite
_diffrn_measurement_device_type     'Bruker APEXII CCD'
_diffrn_measurement_method     '\f and \w'
_diffrn_detector_area_resol_mean     ?
_diffrn_reflns_number     9233
_diffrn_reflns_av_R_equivalents     0.0249
_diffrn_reflns_av_sigmaI/netI     0.0494
_diffrn_reflns_theta_min     2.24
_diffrn_reflns_theta_max     25.50
_diffrn_reflns_theta_full     25.50
_diffrn_measured_fraction_theta_max     0.981
_diffrn_measured_fraction_theta_full     0.981
_diffrn_reflns_limit_h_min     -10
_diffrn_reflns_limit_h_max     11
_diffrn_reflns_limit_k_min     -14
_diffrn_reflns_limit_k_max     14
_diffrn_reflns_limit_l_min     -12
_diffrn_reflns_limit_l_max     16
_diffrn_standards_number     0
_diffrn_standards_interval_count     ?
_diffrn_standards_interval_time     ?
_diffrn_standards_decay_%     ?
_refine_special_details
;
Refinement of <i>F</i>^2^ against ALL reflections. The weighted <i>R</i>-factor
<i>wR</i> and goodness of fit <i>S</i> are based on <i>F</i>^2^, conventional
<i>R</i>-factors <i>R</i> are based on <i>F</i>, with <i>F</i> set to zero for
negative <i>F</i>^2^. The threshold expression of <i>F</i>^2^ >
\s(<i>F</i>^2^) is used only for calculating <i>R</i>-factors(gt) <i>etc</i>.
and is not relevant to the choice of reflections for refinement.
<i>R</i>-factors based on <i>F</i>^2^ are statistically about twice as large
as those based on <i>F</i>, and <i>R</i>- factors based on ALL data will be
even larger.
;
_reflns_number_total     5012
_reflns_number_gt     3417
_reflns_threshold_expression     I>2\s(I)
_refine_ls_structure_factor_coef     Fsqd
_refine_ls_matrix_type     full
_refine_ls_R_factor_all     0.0588
_refine_ls_R_factor_gt     0.0366
_refine_ls_wR_factor_gt     0.0812
_refine_ls_wR_factor_ref     0.0855
_refine_ls_goodness_of_fit_ref     1.012
_refine_ls_restrained_S_all     1.012
_refine_ls_number_reflns     5012
_refine_ls_number_parameters     299
_refine_ls_number_restraints     0
_refine_ls_hydrogen_treatment     constr
_refine_ls_weighting_scheme     calc
_refine_ls_weighting_details
         'calc w=1/[\s^2^(Fo^2^)+(0.0400P)^2^+0.0000P] where P=(Fo^2^+2Fc^2^)/3'
_atom_sites_solution_hydrogens     geom
_atom_sites_solution_primary     direct
_atom_sites_solution_secondary     difmap
_refine_ls_shift/su_max     0.000
_refine_ls_shift/su_mean     0.000
_refine_diff_density_max     0.411
_refine_diff_density_min     -0.203
_refine_ls_extinction_method     'SHELXL97 (Sheldrick, 2008a)'
_refine_ls_extinction_coef     0.0027(7)
_refine_ls_extinction_expression
                                  'Fc^*^=kFc[1+0.001xFc^2^\l^3^/sin(2\q)]^-1/4^'
loop_
    _atom_type_symbol
    _atom_type_description
    _atom_type_scat_dispersion_real
    _atom_type_scat_dispersion_imag
    _atom_type_scat_source
    'C' 'C' 0.0033 0.0016
                         'International Tables Vol C Tables 4.2.6.8 and 6.1.1.4'
    'H' 'H' 0.0000 0.0000
                         'International Tables Vol C Tables 4.2.6.8 and 6.1.1.4'
    'N' 'N' 0.0061 0.0033
                         'International Tables Vol C Tables 4.2.6.8 and 6.1.1.4'
    'Br' 'Br' -0.2901 2.4595
                         'International Tables Vol C Tables 4.2.6.8 and 6.1.1.4'
_computing_data_collection     'APEX2 (Bruker, 2008)'
_computing_cell_refinement     'SAINT (Bruker, 2008)'
_computing_data_reduction     'SAINT (Bruker, 2008)'
_computing_structure_solution     'SHELXS97 (Sheldrick, 2008<i>b</i>)'
_computing_structure_refinement     'SHELXL97 (Sheldrick, 2008<i>b</i>)'
_computing_molecular_graphics     'SHELXTL (Sheldrick, 2008<i>b</i>)'
_computing_publication_material     'SHELXTL (Sheldrick, 2008<i>b</i>)'
loop_
    _atom_site_type_symbol
    _atom_site_label
    _atom_site_fract_x
    _atom_site_fract_y
    _atom_site_fract_z
    _atom_site_U_iso_or_equiv
    _atom_site_adp_type
    _atom_site_calc_flag
    _atom_site_refinement_flags
    _atom_site_occupancy
    _atom_site_symmetry_multiplicity
    _atom_site_disorder_assembly
    _atom_site_disorder_group
    Br Br1 0.02589(3) 0.37659(2) 0.17904(2) 0.05951(14) Uani d . 1 1 . .
    C C18 0.1102(3) 0.7601(2) 0.0752(2) 0.0474(7) Uani d . 1 1 . .
    H H18A 0.1910 0.8026 0.0803 0.057 Uiso calc R 1 1 . .
    H H18B 0.1263 0.7613 0.0023 0.057 Uiso calc R 1 1 . .
    C C9 0.1151(3) 0.6271(2) 0.15110(19) 0.0398(6) Uani d . 1 1 . .
    C C26 0.0088(3) 0.5573(2) 0.1246(2) 0.0475(7) Uani d . 1 1 . .
    H H26A 0.0211 0.5846 0.0473 0.057 Uiso calc R 1 1 . .
    H H26B -0.0907 0.5791 0.1523 0.057 Uiso calc R 1 1 . .
    C C10 0.0700(3) 0.6261(2) 0.26770(19) 0.0463(6) Uani d . 1 1 . .
    H H10A 0.1418 0.6722 0.2791 0.056 Uiso calc R 1 1 . .
    H H10B -0.0242 0.6680 0.2748 0.056 Uiso calc R 1 1 . .
    C C8 0.2758(3) 0.5812(2) 0.13182(18) 0.0430(6) Uani d . 1 1 . .
    H H8A 0.3360 0.6227 0.1576 0.052 Uiso calc R 1 1 . .
    H H8B 0.2794 0.4958 0.1735 0.052 Uiso calc R 1 1 . .
    C C2 0.5675(3) 0.7424(3) -0.2327(2) 0.0725(10) Uani d . 1 1 . .
    H H2 0.5874 0.7320 -0.2987 0.087 Uiso calc R 1 1 . .
    C C5 0.5050(3) 0.7772(3) -0.0330(2) 0.0596(8) Uani d . 1 1 . .
    H H5 0.4843 0.7890 0.0324 0.072 Uiso calc R 1 1 . .
    C C1 0.4692(3) 0.6679(3) -0.1461(2) 0.0540(7) Uani d . 1 1 . .
    C C6 0.4383(3) 0.6874(2) -0.0490(2) 0.0449(6) Uani d . 1 1 . .
    N N2 0.3398(2) 0.59903(18) 0.01862(16) 0.0443(5) Uani d . 1 1 . .
    C C3 0.6335(4) 0.8309(4) -0.2175(3) 0.0846(11) Uani d . 1 1 . .
    H H3 0.7004 0.8812 -0.2739 0.101 Uiso calc R 1 1 . .
    N N1 0.3930(3) 0.5689(2) -0.1371(2) 0.0638(7) Uani d . 1 1 . .
    C C7 0.3198(3) 0.5320(3) -0.0377(2) 0.0541(7) Uani d . 1 1 . .
    H H7 0.2592 0.4650 -0.0088 0.065 Uiso calc R 1 1 . .
    N N5 -0.0269(2) 0.82613(18) 0.09621(16) 0.0451(5) Uani d . 1 1 . .
    C C21 -0.0100(4) 1.0452(3) 0.2290(3) 0.0700(9) Uani d . 1 1 . .
    H H21 0.0508 1.0786 0.2568 0.084 Uiso calc R 1 1 . .
    C C19 -0.0459(3) 0.9106(2) 0.14554(19) 0.0411(6) Uani d . 1 1 . .
    C C24 -0.1927(3) 0.9483(2) 0.1476(2) 0.0473(7) Uani d . 1 1 . .
    C C20 0.0481(3) 0.9582(2) 0.1851(2) 0.0574(8) Uani d . 1 1 . .
    H H20 0.1461 0.9332 0.1826 0.069 Uiso calc R 1 1 . .
    C C22 -0.1552(4) 1.0840(2) 0.2327(2) 0.0658(8) Uani d . 1 1 . .
    H H22 -0.1899 1.1435 0.2618 0.079 Uiso calc R 1 1 . .
    C C25 -0.1577(3) 0.8192(2) 0.0705(2) 0.0570(7) Uani d . 1 1 . .
    H H25 -0.1722 0.7694 0.0343 0.068 Uiso calc R 1 1 . .
    N N6 -0.2618(3) 0.8885(2) 0.1011(2) 0.0629(7) Uani d . 1 1 . .
    C C23 -0.2491(3) 1.0351(2) 0.1936(2) 0.0609(8) Uani d . 1 1 . .
    H H23 -0.3476 1.0594 0.1977 0.073 Uiso calc R 1 1 . .
    N N3 0.0574(2) 0.50904(18) 0.35181(15) 0.0449(5) Uani d . 1 1 . .
    C C15 0.1751(4) 0.2541(3) 0.5510(2) 0.0690(9) Uani d . 1 1 . .
    H H15 0.1316 0.1831 0.6008 0.083 Uiso calc R 1 1 . .
    C C11 0.1656(3) 0.4432(2) 0.40562(19) 0.0449(6) Uani d . 1 1 . .
    C C14 0.3172(4) 0.2784(3) 0.5444(3) 0.0776(10) Uani d . 1 1 . .
    H H14 0.3712 0.2230 0.5908 0.093 Uiso calc R 1 1 . .
    N N4 -0.0525(3) 0.3426(2) 0.47523(18) 0.0602(6) Uani d . 1 1 . .
    C C17 -0.0684(3) 0.4455(3) 0.3981(2) 0.0558(7) Uani d . 1 1 . .
    H H17 -0.1580 0.4720 0.3774 0.067 Uiso calc R 1 1 . .
    C C16 0.0956(3) 0.3389(2) 0.4807(2) 0.0524(7) Uani d . 1 1 . .
    C C13 0.3842(4) 0.3829(3) 0.4708(3) 0.0735(9) Uani d . 1 1 . .
    H H13 0.4817 0.3964 0.4695 0.088 Uiso calc R 1 1 . .
    C C12 0.3103(3) 0.4681(3) 0.3990(2) 0.0558(7) Uani d . 1 1 . .
    H H12 0.3556 0.5381 0.3490 0.067 Uiso calc R 1 1 . .
    C C4 0.6031(3) 0.8479(3) -0.1189(3) 0.0792(10) Uani d . 1 1 . .
    H H4 0.6508 0.9090 -0.1113 0.095 Uiso calc R 1 1 . .
loop_
    _atom_site_aniso_label
    _atom_site_aniso_U_11
    _atom_site_aniso_U_22
    _atom_site_aniso_U_33
    _atom_site_aniso_U_12
    _atom_site_aniso_U_13
    _atom_site_aniso_U_23
    Br1 0.0688(2) 0.05000(18) 0.0600(2) -0.00572(13) -0.00812(15) -0.02107(14)
    C18 0.0433(16) 0.0465(14) 0.0429(15) 0.0003(12) 0.0019(12) -0.0106(12)
    C9 0.0348(14) 0.0419(13) 0.0385(14) -0.0003(11) 0.0007(11) -0.0138(12)
    C26 0.0453(15) 0.0486(15) 0.0469(16) 0.0027(12) -0.0081(13) -0.0160(13)
    C10 0.0509(16) 0.0438(14) 0.0379(15) 0.0012(12) -0.0021(12) -0.0110(12)
    C8 0.0403(15) 0.0491(14) 0.0373(15) 0.0027(12) -0.0040(12) -0.0151(12)
    C2 0.0505(19) 0.103(3) 0.0463(19) 0.0172(19) -0.0022(16) -0.0139(19)
    C5 0.0447(17) 0.076(2) 0.0490(18) -0.0088(15) -0.0048(14) -0.0120(16)
    C1 0.0388(16) 0.0732(19) 0.0470(18) 0.0132(14) -0.0046(13) -0.0229(16)
    C6 0.0312(14) 0.0562(16) 0.0407(16) 0.0026(12) -0.0033(12) -0.0120(13)
    N2 0.0353(12) 0.0538(13) 0.0438(13) 0.0039(10) -0.0035(10) -0.0208(11)
    C3 0.047(2) 0.111(3) 0.064(2) -0.0079(19) 0.0009(17) 0.002(2)
    N1 0.0553(15) 0.0879(19) 0.0571(16) 0.0131(14) -0.0085(13) -0.0406(15)
    C7 0.0444(17) 0.0694(18) 0.0553(19) 0.0089(14) -0.0068(15) -0.0341(16)
    N5 0.0389(13) 0.0449(12) 0.0477(13) 0.0017(10) -0.0091(10) -0.0117(11)
    C21 0.077(2) 0.0537(18) 0.087(2) -0.0039(17) -0.0230(19) -0.0290(18)
    C19 0.0403(15) 0.0350(13) 0.0406(15) -0.0025(11) -0.0032(12) -0.0068(12)
    C24 0.0426(16) 0.0414(14) 0.0509(16) 0.0054(12) -0.0074(13) -0.0101(13)
    C20 0.0459(17) 0.0478(16) 0.074(2) -0.0052(13) -0.0127(15) -0.0149(15)
    C22 0.079(2) 0.0481(17) 0.069(2) 0.0018(16) -0.0088(18) -0.0223(16)
    C25 0.0565(19) 0.0576(17) 0.0657(19) 0.0096(15) -0.0276(16) -0.0254(15)
    N6 0.0518(15) 0.0614(15) 0.0823(18) 0.0124(12) -0.0266(13) -0.0287(14)
    C23 0.0544(18) 0.0502(16) 0.0648(19) 0.0089(14) -0.0052(15) -0.0104(15)
    N3 0.0456(13) 0.0468(12) 0.0356(12) -0.0061(10) 0.0002(10) -0.0100(10)
    C15 0.098(3) 0.0493(17) 0.0428(18) 0.0025(18) -0.0012(18) -0.0049(14)
    C11 0.0558(18) 0.0424(14) 0.0349(15) -0.0002(13) -0.0059(13) -0.0135(12)
    C14 0.087(3) 0.076(2) 0.059(2) 0.016(2) -0.018(2) -0.0117(19)
    N4 0.0685(18) 0.0572(15) 0.0433(14) -0.0157(12) 0.0054(12) -0.0100(12)
    C17 0.0486(17) 0.0661(19) 0.0484(17) -0.0073(14) 0.0019(14) -0.0198(16)
    C16 0.063(2) 0.0474(16) 0.0401(16) -0.0034(14) 0.0019(14) -0.0144(14)
    C13 0.070(2) 0.092(2) 0.063(2) 0.0081(19) -0.0207(18) -0.030(2)
    C12 0.0565(19) 0.0617(17) 0.0452(17) 0.0004(14) -0.0085(14) -0.0150(14)
    C4 0.052(2) 0.090(2) 0.079(3) -0.0160(17) -0.0116(18) -0.008(2)
_geom_special_details
;
All e.s.d.'s (except the e.s.d. in the dihedral angle between two l.s. planes)
are estimated using the full covariance matrix. The cell e.s.d.'s are taken
into account individually in the estimation of e.s.d.'s in distances, angles
and torsion angles; correlations between e.s.d.'s in cell parameters are only
used when they are defined by crystal symmetry. An approximate (isotropic)
treatment of cell e.s.d.'s is used for estimating e.s.d.'s involving l.s.
planes.
;
loop_
    _geom_bond_atom_site_label_1
    _geom_bond_atom_site_label_2
    _geom_bond_site_symmetry_2
    _geom_bond_distance
    _geom_bond_publ_flag
    Br1 C26 . 2.005(3) ?
    C18 N5 . 1.463(3) ?
    C18 C9 . 1.550(3) ?
    C18 H18A . 0.9700 ?
    C18 H18B . 0.9700 ?
    C9 C26 . 1.522(3) ?
    C9 C8 . 1.543(3) ?
    C9 C10 . 1.552(3) ?
    C26 H26A . 0.9700 ?
    C26 H26B . 0.9700 ?
    C10 N3 . 1.445(3) ?
    C10 H10A . 0.9700 ?
    C10 H10B . 0.9700 ?
    C8 N2 . 1.475(3) ?
    C8 H8A . 0.9700 ?
    C8 H8B . 0.9700 ?
    C2 C3 . 1.362(5) ?
    C2 C1 . 1.393(4) ?
    C2 H2 . 0.9300 ?
    C5 C4 . 1.370(4) ?
    C5 C6 . 1.383(4) ?
    C5 H5 . 0.9300 ?
    C1 N1 . 1.381(4) ?
    C1 C6 . 1.393(4) ?
    C6 N2 . 1.379(3) ?
    N2 C7 . 1.337(3) ?
    C3 C4 . 1.397(5) ?
    C3 H3 . 0.9300 ?
    N1 C7 . 1.313(3) ?
    C7 H7 . 0.9300 ?
    N5 C25 . 1.354(3) ?
    N5 C19 . 1.375(3) ?
    C21 C22 . 1.383(4) ?
    C21 C20 . 1.384(4) ?
    C21 H21 . 0.9300 ?
    C19 C20 . 1.375(4) ?
    C19 C24 . 1.395(3) ?
    C24 N6 . 1.381(3) ?
    C24 C23 . 1.398(4) ?
    C20 H20 . 0.9300 ?
    C22 C23 . 1.379(4) ?
    C22 H22 . 0.9300 ?
    C25 N6 . 1.310(3) ?
    C25 H25 . 0.9300 ?
    C23 H23 . 0.9300 ?
    N3 C17 . 1.354(3) ?
    N3 C11 . 1.389(3) ?
    C15 C14 . 1.354(4) ?
    C15 C16 . 1.401(4) ?
    C15 H15 . 0.9300 ?
    C11 C12 . 1.380(4) ?
    C11 C16 . 1.397(3) ?
    C14 C13 . 1.382(4) ?
    C14 H14 . 0.9300 ?
    N4 C17 . 1.316(3) ?
    N4 C16 . 1.391(4) ?
    C17 H17 . 0.9300 ?
    C13 C12 . 1.383(4) ?
    C13 H13 . 0.9300 ?
    C12 H12 . 0.9300 ?
    C4 H4 . 0.9300 ?
loop_
    _geom_angle_atom_site_label_1
    _geom_angle_atom_site_label_2
    _geom_angle_atom_site_label_3
    _geom_angle_site_symmetry_1
    _geom_angle_site_symmetry_3
    _geom_angle
    _geom_angle_publ_flag
    N5 C18 C9 . . 115.32(19) ?
    N5 C18 H18A . . 108.4 ?
    C9 C18 H18A . . 108.4 ?
    N5 C18 H18B . . 108.4 ?
    C9 C18 H18B . . 108.4 ?
    H18A C18 H18B . . 107.5 ?
    C26 C9 C8 . . 112.7(2) ?
    C26 C9 C18 . . 107.1(2) ?
    C8 C9 C18 . . 107.56(18) ?
    C26 C9 C10 . . 112.5(2) ?
    C8 C9 C10 . . 109.21(19) ?
    C18 C9 C10 . . 107.49(19) ?
    C9 C26 Br1 . . 117.62(17) ?
    C9 C26 H26A . . 107.9 ?
    Br1 C26 H26A . . 107.9 ?
    C9 C26 H26B . . 107.9 ?
    Br1 C26 H26B . . 107.9 ?
    H26A C26 H26B . . 107.2 ?
    N3 C10 C9 . . 116.5(2) ?
    N3 C10 H10A . . 108.2 ?
    C9 C10 H10A . . 108.2 ?
    N3 C10 H10B . . 108.2 ?
    C9 C10 H10B . . 108.2 ?
    H10A C10 H10B . . 107.3 ?
    N2 C8 C9 . . 113.94(19) ?
    N2 C8 H8A . . 108.8 ?
    C9 C8 H8A . . 108.8 ?
    N2 C8 H8B . . 108.8 ?
    C9 C8 H8B . . 108.8 ?
    H8A C8 H8B . . 107.7 ?
    C3 C2 C1 . . 117.7(3) ?
    C3 C2 H2 . . 121.1 ?
    C1 C2 H2 . . 121.1 ?
    C4 C5 C6 . . 116.3(3) ?
    C4 C5 H5 . . 121.8 ?
    C6 C5 H5 . . 121.8 ?
    N1 C1 C6 . . 109.9(2) ?
    N1 C1 C2 . . 130.2(3) ?
    C6 C1 C2 . . 120.0(3) ?
    N2 C6 C5 . . 132.1(3) ?
    N2 C6 C1 . . 105.3(2) ?
    C5 C6 C1 . . 122.5(3) ?
    C7 N2 C6 . . 106.4(2) ?
    C7 N2 C8 . . 127.9(2) ?
    C6 N2 C8 . . 125.7(2) ?
    C2 C3 C4 . . 121.5(3) ?
    C2 C3 H3 . . 119.3 ?
    C4 C3 H3 . . 119.3 ?
    C7 N1 C1 . . 104.1(2) ?
    N1 C7 N2 . . 114.3(3) ?
    N1 C7 H7 . . 122.9 ?
    N2 C7 H7 . . 122.9 ?
    C25 N5 C19 . . 106.4(2) ?
    C25 N5 C18 . . 128.1(2) ?
    C19 N5 C18 . . 125.5(2) ?
    C22 C21 C20 . . 122.2(3) ?
    C22 C21 H21 . . 118.9 ?
    C20 C21 H21 . . 118.9 ?
    C20 C19 N5 . . 132.8(2) ?
    C20 C19 C24 . . 122.2(2) ?
    N5 C19 C24 . . 105.0(2) ?
    N6 C24 C19 . . 110.6(2) ?
    N6 C24 C23 . . 129.6(3) ?
    C19 C24 C23 . . 119.8(3) ?
    C19 C20 C21 . . 116.9(3) ?
    C19 C20 H20 . . 121.5 ?
    C21 C20 H20 . . 121.5 ?
    C23 C22 C21 . . 120.5(3) ?
    C23 C22 H22 . . 119.7 ?
    C21 C22 H22 . . 119.7 ?
    N6 C25 N5 . . 114.2(3) ?
    N6 C25 H25 . . 122.9 ?
    N5 C25 H25 . . 122.9 ?
    C25 N6 C24 . . 103.8(2) ?
    C22 C23 C24 . . 118.4(3) ?
    C22 C23 H23 . . 120.8 ?
    C24 C23 H23 . . 120.8 ?
    C17 N3 C11 . . 106.5(2) ?
    C17 N3 C10 . . 125.3(2) ?
    C11 N3 C10 . . 128.1(2) ?
    C14 C15 C16 . . 118.0(3) ?
    C14 C15 H15 . . 121.0 ?
    C16 C15 H15 . . 121.0 ?
    C12 C11 N3 . . 132.1(2) ?
    C12 C11 C16 . . 122.6(2) ?
    N3 C11 C16 . . 105.1(2) ?
    C15 C14 C13 . . 121.9(3) ?
    C15 C14 H14 . . 119.0 ?
    C13 C14 H14 . . 119.0 ?
    C17 N4 C16 . . 104.3(2) ?
    N4 C17 N3 . . 113.9(3) ?
    N4 C17 H17 . . 123.0 ?
    N3 C17 H17 . . 123.0 ?
    N4 C16 C11 . . 110.1(2) ?
    N4 C16 C15 . . 130.4(3) ?
    C11 C16 C15 . . 119.3(3) ?
    C14 C13 C12 . . 121.8(3) ?
    C14 C13 H13 . . 119.1 ?
    C12 C13 H13 . . 119.1 ?
    C11 C12 C13 . . 116.2(3) ?
    C11 C12 H12 . . 121.9 ?
    C13 C12 H12 . . 121.9 ?
    C5 C4 C3 . . 121.9(3) ?
    C5 C4 H4 . . 119.0 ?
    C3 C4 H4 . . 119.0 ?
loop_
    _geom_torsion_atom_site_label_1
    _geom_torsion_atom_site_label_2
    _geom_torsion_atom_site_label_3
    _geom_torsion_atom_site_label_4
    _geom_torsion_site_symmetry_1
    _geom_torsion_site_symmetry_2
    _geom_torsion_site_symmetry_3
    _geom_torsion_site_symmetry_4
    _geom_torsion
    _geom_torsion_publ_flag
    N5 C18 C9 C26 . . . . 69.8(3) ?
    N5 C18 C9 C8 . . . . -168.8(2) ?
    N5 C18 C9 C10 . . . . -51.3(3) ?
    C8 C9 C26 Br1 . . . . 46.0(3) ?
    C18 C9 C26 Br1 . . . . 164.16(16) ?
    C10 C9 C26 Br1 . . . . -77.9(2) ?
    C26 C9 C10 N3 . . . . 58.1(3) ?
    C8 C9 C10 N3 . . . . -67.7(3) ?
    C18 C9 C10 N3 . . . . 175.8(2) ?
    C26 C9 C8 N2 . . . . 64.9(3) ?
    C18 C9 C8 N2 . . . . -53.0(3) ?
    C10 C9 C8 N2 . . . . -169.4(2) ?
    C3 C2 C1 N1 . . . . -176.6(3) ?
    C3 C2 C1 C6 . . . . 1.8(4) ?
    C4 C5 C6 N2 . . . . 177.7(3) ?
    C4 C5 C6 C1 . . . . 0.7(4) ?
    N1 C1 C6 N2 . . . . -0.9(3) ?
    C2 C1 C6 N2 . . . . -179.5(2) ?
    N1 C1 C6 C5 . . . . 176.8(2) ?
    C2 C1 C6 C5 . . . . -1.8(4) ?
    C5 C6 N2 C7 . . . . -176.0(3) ?
    C1 C6 N2 C7 . . . . 1.4(3) ?
    C5 C6 N2 C8 . . . . 1.7(4) ?
    C1 C6 N2 C8 . . . . 179.1(2) ?
    C9 C8 N2 C7 . . . . -79.6(3) ?
    C9 C8 N2 C6 . . . . 103.2(3) ?
    C1 C2 C3 C4 . . . . -0.7(5) ?
    C6 C1 N1 C7 . . . . 0.1(3) ?
    C2 C1 N1 C7 . . . . 178.5(3) ?
    C1 N1 C7 N2 . . . . 0.9(3) ?
    C6 N2 C7 N1 . . . . -1.5(3) ?
    C8 N2 C7 N1 . . . . -179.1(2) ?
    C9 C18 N5 C25 . . . . -77.3(3) ?
    C9 C18 N5 C19 . . . . 103.9(3) ?
    C25 N5 C19 C20 . . . . -177.4(3) ?
    C18 N5 C19 C20 . . . . 1.6(4) ?
    C25 N5 C19 C24 . . . . 1.0(3) ?
    C18 N5 C19 C24 . . . . 180.0(2) ?
    C20 C19 C24 N6 . . . . 178.7(2) ?
    N5 C19 C24 N6 . . . . 0.1(3) ?
    C20 C19 C24 C23 . . . . -1.6(4) ?
    N5 C19 C24 C23 . . . . 179.8(2) ?
    N5 C19 C20 C21 . . . . 178.9(3) ?
    C24 C19 C20 C21 . . . . 0.8(4) ?
    C22 C21 C20 C19 . . . . -0.4(4) ?
    C20 C21 C22 C23 . . . . 1.0(5) ?
    C19 N5 C25 N6 . . . . -1.9(3) ?
    C18 N5 C25 N6 . . . . 179.1(2) ?
    N5 C25 N6 C24 . . . . 1.9(3) ?
    C19 C24 N6 C25 . . . . -1.2(3) ?
    C23 C24 N6 C25 . . . . 179.2(3) ?
    C21 C22 C23 C24 . . . . -1.8(4) ?
    N6 C24 C23 C22 . . . . -178.3(3) ?
    C19 C24 C23 C22 . . . . 2.1(4) ?
    C9 C10 N3 C17 . . . . -93.6(3) ?
    C9 C10 N3 C11 . . . . 90.9(3) ?
    C17 N3 C11 C12 . . . . -174.1(3) ?
    C10 N3 C11 C12 . . . . 2.1(4) ?
    C17 N3 C11 C16 . . . . 2.1(3) ?
    C10 N3 C11 C16 . . . . 178.3(2) ?
    C16 C15 C14 C13 . . . . -0.3(5) ?
    C16 N4 C17 N3 . . . . 0.6(3) ?
    C11 N3 C17 N4 . . . . -1.7(3) ?
    C10 N3 C17 N4 . . . . -178.1(2) ?
    C17 N4 C16 C11 . . . . 0.8(3) ?
    C17 N4 C16 C15 . . . . 176.5(3) ?
    C12 C11 C16 N4 . . . . 174.8(2) ?
    N3 C11 C16 N4 . . . . -1.8(3) ?
    C12 C11 C16 C15 . . . . -1.5(4) ?
    N3 C11 C16 C15 . . . . -178.1(2) ?
    C14 C15 C16 N4 . . . . -174.1(3) ?
    C14 C15 C16 C11 . . . . 1.3(4) ?
    C15 C14 C13 C12 . . . . -0.7(5) ?
    N3 C11 C12 C13 . . . . 176.1(3) ?
    C16 C11 C12 C13 . . . . 0.5(4) ?
    C14 C13 C12 C11 . . . . 0.6(5) ?
    C6 C5 C4 C3 . . . . 0.4(4) ?
    C2 C3 C4 C5 . . . . -0.4(5) ?
data_global
_journal_date_recd_electronic     2011-05-03
_journal_date_accepted     2011-06-16
_journal_name_full     'Acta Crystallographica, Section E'
_journal_year     2011
_journal_volume     67
_journal_issue      7
_journal_page_first     o1833
_journal_page_last     o1833
_journal_paper_category     QO
_journal_coeditor_code     FY2012
_publ_contact_author_name     'You-Ming Zhang'
_publ_contact_author_address
;
College of Chemistry and Chemical Engineering,
Key laboratory of Eco-Environment-Related polymer materials of Ministry of
Education,
Gansu Key Laboratory of Polymer Materials,
Northwest Normal University,
Lanzhou 730070,
People's Republic of China.
;
_publ_contact_author_email     zhangnwnu@126.com
_publ_contact_author_fax     '0931-7970394'
_publ_contact_author_phone     '0931-7970394'
_publ_section_title
;
1-[2,2-Bis(1,3-benzimidazol-1-ylmethyl)-3-bromopropyl]-1,3-benzimidazole
;
loop_
    _publ_author_name
    _publ_author_footnote
    _publ_author_address
    'Wei, Tai-Bao' .
;
College of Chemistry and Chemical Engineering,
Key Laboratory of Eco-Environment-Related Polymer Materials of the Ministry of
Education,
Gansu Key Laboratory of Polymer Materials,
Northwest Normal University,
Lanzhou 730070,
People's Republic of China
;
    'Lu, Yan-Yun' .
;
College of Chemistry and Chemical Engineering,
Key Laboratory of Eco-Environment-Related Polymer Materials of the Ministry of
Education,
Gansu Key Laboratory of Polymer Materials,
Northwest Normal University,
Lanzhou 730070,
People's Republic of China
;
    'Cao, Cheng' .
;
College of Chemistry and Chemical Engineering,
Key Laboratory of Eco-Environment-Related Polymer Materials of the Ministry of
Education,
Gansu Key Laboratory of Polymer Materials,
Northwest Normal University,
Lanzhou 730070,
People's Republic of China
;
    'Yao, Hong' .
;
College of Chemistry and Chemical Engineering,
Key Laboratory of Eco-Environment-Related Polymer Materials of the Ministry of
Education,
Gansu Key Laboratory of Polymer Materials,
Northwest Normal University,
Lanzhou 730070,
People's Republic of China
;
    'Zhang, You-Ming' .
;
College of Chemistry and Chemical Engineering,
Key Laboratory of Eco-Environment-Related Polymer Materials of the Ministry of
Education,
Gansu Key Laboratory of Polymer Materials,
Northwest Normal University,
Lanzhou 730070,
People's Republic of China
;
