# Supplementary material for: 1-[2,2-Bis(1,3-benzimidazol-1-ylmeth­yl)-3-bromo­prop­yl]-1,3-benzimidazole
Source: Acta Crystallogr Sect E Struct Rep Online. 2011 Jun 30;67(Pt 7):o1833. doi: 10.1107/S1600536811023464 (PMC3151820; doi:10.1107/S1600536811023464)
Supplement: Supplementary file 2 [file e-67-o1833-Isup2.hkl]

# 
# h,k,l, Fc-squared, Fo-squared, sigma(Fo-squared) and status flag 
# 
data_I
_shelx_title ' P1 in P1                    New: P-1' 
_shelx_refln_list_code          4 
_shelx_F_calc_maximum      136.56 
_exptl_crystal_F_000       512.00 
_reflns_d_resolution_high  0.8255 
 
loop_ 
 _symmetry_equiv_pos_as_xyz 
 'x, y, z' 
 '-x, -y, -z' 
 
_cell_length_a     9.2970 
_cell_length_b    11.8690 
_cell_length_c    13.6610 
_cell_angle_alpha  68.956 
_cell_angle_beta   77.398 
_cell_angle_gamma  84.805 
 
_shelx_F_squared_multiplier     1.000 
 
loop_ 
 _refln_index_h 
 _refln_index_k 
 _refln_index_l 
 _refln_F_squared_calc 
 _refln_F_squared_meas 
 _refln_F_squared_sigma 
 _refln_observed_status 
   1   0   0    15268.84    16907.56    129.84 o 
   2   0   0     8828.53     9072.03     61.63 o 
   3   0   0     6024.68     6127.33     93.43 o 
   4   0   0      559.32      537.14      7.58 o 
   5   0   0      407.37      448.60     10.27 o 
   6   0   0      304.33      314.68     11.24 o 
   7   0   0       57.56       63.35      8.80 o 
   8   0   0        0.40        2.28      7.83 o 
   9   0   0       20.99        3.58     11.85 o 
  10   0   0       10.50        0.00     14.75 o 
 -10   1   0        2.25        0.00     14.98 o 
  -9   1   0       10.33        9.45      8.59 o 
  -8   1   0      442.68      436.23     14.36 o 
  -7   1   0       87.41       80.48      9.42 o 
  -6   1   0      243.25      246.92      9.96 o 
  -5   1   0      171.66      192.87      5.98 o 
  -4   1   0       21.66       29.30      7.32 o 
  -3   1   0     2641.18     2619.26     40.79 o 
  -2   1   0     3800.51     3759.66     45.65 o 
  -1   1   0        8.65       22.65     10.42 o 
   1   1   0     3776.77     4109.98     24.01 o 
   2   1   0     2091.04     2300.01     37.51 o 
   3   1   0     3969.42     4044.16     48.46 o 
   4   1   0       70.69       63.10      5.07 o 
   5   1   0       16.79        4.63      4.65 o 
   6   1   0     1086.71     1088.48     37.15 o 
   7   1   0      286.05      259.94      9.77 o 
   8   1   0      170.45      179.53     10.73 o 
   9   1   0      111.39      128.54     19.67 o 
  10   1   0       25.02       32.19     16.99 o 
 -10   2   0       61.08       43.81     17.66 o 
  -9   2   0       95.65       91.00     11.19 o 
  -8   2   0      205.34      209.31     11.14 o 
  -7   2   0      193.60      180.57     12.22 o 
  -6   2   0      145.59      146.53      8.50 o 
  -5   2   0        5.64        3.65      2.68 o 
  -4   2   0      115.36      125.19     29.06 o 
  -3   2   0     2477.60     2465.99     39.33 o 
  -2   2   0     2880.43     2853.81     24.47 o 
  -1   2   0     7639.16     6687.97     34.57 o 
   0   2   0      699.40      829.43      6.27 o 
   1   2   0       40.83       33.10     26.24 o 
   2   2   0      105.99      128.18      4.66 o 
   3   2   0     1348.95     1391.15     18.64 o 
   4   2   0      384.20      364.85      6.63 o 
   5   2   0      131.79      118.69      5.31 o 
   6   2   0      190.26      195.06      9.51 o 
   7   2   0      102.79      105.06      7.84 o 
   8   2   0       44.78       36.21     13.86 o 
   9   2   0        2.87        9.61     14.53 o 
  10   2   0       29.12       30.18     16.54 o 
 -10   3   0        1.97        0.22      9.50 o 
  -9   3   0      137.82      146.61     12.09 o 
  -8   3   0       51.47       64.05      9.28 o 
  -7   3   0       66.15       64.23      9.06 o 
  -6   3   0      102.98      115.01      7.42 o 
  -5   3   0      564.52      532.68     14.77 o 
  -4   3   0      622.31      613.23     12.49 o 
  -3   3   0      135.00      127.00      4.61 o 
  -2   3   0     4686.03     4794.22     34.34 o 
  -1   3   0      267.49      321.73     13.16 o 
   0   3   0      995.75     1014.32      9.76 o 
   1   3   0     4344.37     4313.46     42.88 o 
   2   3   0      937.32      966.69     26.74 o 
   3   3   0      154.27      166.06     11.95 o 
   4   3   0      370.52      372.07      5.42 o 
   5   3   0       59.95       54.06      6.52 o 
   6   3   0      179.30      179.66      7.40 o 
   7   3   0       18.07       23.02     14.98 o 
   8   3   0       80.16       81.15     13.19 o 
   9   3   0        3.02        0.00     14.31 o 
  10   3   0       34.48       40.46     19.00 o 
 -10   4   0        3.28        0.89     10.06 o 
  -9   4   0       30.89       17.96      9.92 o 
  -8   4   0      175.12      156.45     11.33 o 
  -7   4   0       94.43       89.76      9.94 o 
  -6   4   0        8.92        9.41      7.32 o 
  -5   4   0      416.05      421.76     11.85 o 
  -4   4   0        6.83        1.89      3.91 o 
  -3   4   0     2815.94     2868.53     33.27 o 
  -2   4   0     3040.39     3157.95     24.09 o 
  -1   4   0     2602.91     2606.63     33.20 o 
   0   4   0     3403.54     3369.21     32.46 o 
   1   4   0     2493.89     2534.68     64.90 o 
   2   4   0     1487.63     1441.09     11.39 o 
   3   4   0     1277.69     1353.24     19.00 o 
   4   4   0      992.71      940.68     11.94 o 
   5   4   0      382.48      365.57     10.69 o 
   6   4   0       40.30       41.58      4.85 o 
   7   4   0        0.82        1.34     12.07 o 
   8   4   0        8.09        6.48     14.31 o 
   9   4   0       50.64       75.11     18.55 o 
  10   4   0        7.62        0.00     17.88 o 
 -10   5   0        2.07        1.34     14.75 o 
  -9   5   0       83.68       98.80     17.21 o 
  -8   5   0        0.44        0.67     11.62 o 
  -7   5   0       11.06       12.52     12.29 o 
  -6   5   0       26.51       37.59      7.99 o 
  -5   5   0        6.93        5.18      6.33 o 
  -4   5   0      414.47      420.63      7.06 o 
  -3   5   0       25.45       21.67      7.27 o 
  -2   5   0      706.57      707.51     18.09 o 
  -1   5   0      287.42      276.45      5.98 o 
   0   5   0     1437.52     1478.51     26.24 o 
   1   5   0     1717.72     1682.44     63.65 o 
   2   5   0     1079.51     1004.39     15.15 o 
   3   5   0     1965.65     2082.11     32.57 o 
   4   5   0     1520.39     1545.16     19.54 o 
   5   5   0      910.61      924.54     22.97 o 
   6   5   0      966.68      935.73     19.94 o 
   7   5   0        6.91        5.14     12.29 o 
   8   5   0      504.22      427.99     23.48 o 
   9   5   0       95.07       94.33     20.12 o 
  10   5   0       46.02       26.15     19.22 o 
  -9   6   0       18.84       14.00     11.48 o 
  -8   6   0       41.07       35.62     11.16 o 
  -7   6   0      110.94      114.66     24.25 o 
  -6   6   0      200.90      198.28     43.93 o 
  -5   6   0       70.99      103.84     20.79 o 
  -4   6   0       20.11       29.37      5.69 o 
  -3   6   0      378.44      408.44      7.94 o 
  -2   6   0      307.83      277.96      9.26 o 
  -1   6   0       44.78       78.37     11.14 o 
   0   6   0      141.92      153.91      7.33 o 
   1   6   0       85.67       82.40     10.65 o 
   2   6   0       58.14       46.82      8.45 o 
   3   6   0      197.29      201.70      6.82 o 
   4   6   0       21.70       24.78      4.98 o 
   5   6   0      217.55      212.89     16.21 o 
   6   6   0      514.81      510.52     17.06 o 
   7   6   0      318.85      335.82     20.57 o 
   8   6   0      128.44      195.60     19.67 o 
   9   6   0       27.10       18.11     18.33 o 
  -9   7   0       25.84        1.56     10.44 o 
  -8   7   0       39.03       36.82     12.35 o 
  -7   7   0       21.45       24.59     10.56 o 
  -6   7   0      195.09      215.22     12.76 o 
  -5   7   0      708.07      673.31     18.63 o 
  -4   7   0      316.54      303.80      9.41 o 
  -3   7   0      185.93      182.45     13.02 o 
  -2   7   0      600.65      578.44     12.87 o 
  -1   7   0     1484.02     1467.29     24.25 o 
   0   7   0      875.71      921.32     31.05 o 
   1   7   0     1243.36     1244.57     19.42 o 
   2   7   0      936.80      919.87     16.79 o 
   3   7   0        5.80        8.15      5.61 o 
   4   7   0        3.78        1.12      5.52 o 
   5   7   0      716.08      723.14     20.13 o 
   6   7   0       66.07       78.27     11.74 o 
   7   7   0      224.31      213.06     19.00 o 
   8   7   0       83.54      128.76     21.68 o 
   9   7   0       42.01       41.80     20.12 o 
  -8   8   0        6.00        0.00     11.08 o 
  -7   8   0       15.22       10.15     10.15 o 
  -6   8   0        1.16        2.96      9.50 o 
  -5   8   0       18.88       15.69     14.86 o 
  -4   8   0        8.36        4.11      6.01 o 
  -3   8   0      662.53      598.06     12.91 o 
  -2   8   0      414.26      374.94     10.12 o 
  -1   8   0      407.46      408.83     11.45 o 
   0   8   0      305.60      291.04     18.58 o 
   1   8   0      513.30      494.08     14.89 o 
   2   8   0      252.33      265.11     10.91 o 
   3   8   0       93.54       95.36      6.62 o 
   4   8   0      206.93      193.29     12.88 o 
   5   8   0       27.07       40.87     19.11 o 
   6   8   0        2.17        0.67      9.36 o 
   7   8   0        1.61        2.03     10.30 o 
   8   8   0        7.66        0.22     17.21 o 
  -8   9   0       23.71       14.97     12.25 o 
  -7   9   0       14.81        6.66     10.42 o 
  -6   9   0       21.50       23.60     14.98 o 
  -5   9   0       84.58       82.36     11.30 o 
  -4   9   0       88.71       76.74      8.54 o 
  -3   9   0      271.79      255.46     13.51 o 
  -2   9   0      343.99      308.73     10.31 o 
  -1   9   0      199.69      186.62      9.81 o 
   0   9   0      335.22      330.42      9.99 o 
   1   9   0      489.93      477.02     16.48 o 
   2   9   0       33.79       28.20      6.48 o 
   3   9   0      343.64      322.61     14.62 o 
   4   9   0       18.60       12.53      9.10 o 
   5   9   0      194.59      221.73     14.70 o 
   6   9   0       72.28       80.50     12.07 o 
   7   9   0       39.10       44.82     12.05 o 
   8   9   0       25.64       23.69     19.67 o 
  -7  10   0       55.83       35.00     12.53 o 
  -6  10   0       67.49       52.76     12.60 o 
  -5  10   0      166.38      189.51     43.48 o 
  -4  10   0       27.99       34.73      7.96 o 
  -3  10   0       10.70       26.94      8.20 o 
  -2  10   0        0.22        2.58      6.87 o 
  -1  10   0      159.24      182.69     10.13 o 
   0  10   0       63.76       76.41      8.54 o 
   1  10   0        0.52        0.93      7.11 o 
   2  10   0        3.00        2.03      7.04 o 
   3  10   0      114.68      104.75     12.86 o 
   4  10   0      111.17      117.09     12.73 o 
   5  10   0      109.19      127.71     30.40 o 
   6  10   0      104.39      125.76     13.59 o 
   7  10   0       89.83      104.51     15.05 o 
  -6  11   0       39.34       27.97     12.98 o 
  -5  11   0       68.63       70.36     13.59 o 
  -4  11   0       38.61       29.83     11.12 o 
  -3  11   0       65.79       85.54     15.53 o 
  -2  11   0       48.25       48.69      9.17 o 
  -1  11   0      171.77      194.82     15.04 o 
   0  11   0      100.46      110.17     12.78 o 
   1  11   0      203.82      211.79     12.27 o 
   2  11   0       61.17       54.96     11.71 o 
   3  11   0       26.89       36.11     12.12 o 
   4  11   0       16.86       16.75     11.48 o 
   5  11   0        5.81        8.33     12.23 o 
   6  11   0        1.41        6.57     12.51 o 
  -4  12   0       43.35       23.99     12.45 o 
  -3  12   0       52.80       50.63     10.00 o 
  -2  12   0       33.98       35.16      9.50 o 
  -1  12   0       42.47       41.86      9.47 o 
   0  12   0       85.61       80.90     14.23 o 
   1  12   0      144.72      151.14     15.53 o 
   2  12   0       79.45       84.39     14.04 o 
   3  12   0      103.99      115.44     15.40 o 
   4  12   0       62.88       63.56     14.38 o 
   5  12   0       12.75       10.54     13.36 o 
  -2  13   0       56.63       47.02     10.99 o 
  -1  13   0        6.86        2.93     13.58 o 
   0  13   0       23.95       14.45     10.62 o 
   1  13   0       32.35       33.24     14.32 o 
   2  13   0       39.80       27.98     14.19 o 
  -1 -13   1        2.86        4.47     13.90 o 
   0 -13   1        0.23        0.98     13.91 o 
   1 -13   1       21.33       27.57     14.45 o 
  -4 -12   1      147.86      151.97     21.91 o 
  -3 -12   1      165.14      182.77     17.33 o 
  -2 -12   1      111.64      127.06     15.08 o 
  -1 -12   1       82.38       92.18     14.54 o 
   0 -12   1       31.68       26.67     12.99 o 
   1 -12   1       18.14       18.95      9.83 o 
   2 -12   1        1.22        0.00      8.92 o 
   3 -12   1       21.98       38.95     10.29 o 
   4 -12   1        2.94        7.13     12.66 o 
  -5 -11   1       59.43       57.56     14.18 o 
  -4 -11   1      119.24      128.38     22.58 o 
  -3 -11   1      152.00      182.09     15.73 o 
  -2 -11   1       48.91       53.57     13.05 o 
  -1 -11   1      262.50      255.54     25.49 o 
   0 -11   1       41.46       35.74     11.97 o 
   1 -11   1      257.95      255.07     12.86 o 
   2 -11   1      233.16      216.62     24.76 o 
   3 -11   1      120.42      102.01     10.54 o 
   4 -11   1       93.34       99.71     13.48 o 
   5 -11   1       46.08       41.69     12.78 o 
  -6 -10   1        0.11        0.22     11.05 o 
  -5 -10   1        0.58        0.67     10.96 o 
  -4 -10   1       32.60       24.59     11.58 o 
  -3 -10   1       67.31       80.88     14.75 o 
  -2 -10   1       14.77       19.73     13.30 o 
  -1 -10   1       44.92       51.77     10.69 o 
   0 -10   1       22.37       26.51      8.00 o 
   1 -10   1      105.47      126.34      9.57 o 
   2 -10   1      209.33      236.47     10.88 o 
   3 -10   1      229.50      250.65     11.93 o 
   4 -10   1       77.27       90.00     16.32 o 
   5 -10   1      187.14      206.98     33.98 o 
   6 -10   1       90.90       69.79     20.23 o 
   7 -10   1       46.92       36.72     13.14 o 
  -7  -9   1        5.25        0.67     11.36 o 
  -6  -9   1       82.08       85.81     12.92 o 
  -5  -9   1      174.39      179.09     24.03 o 
  -4  -9   1        2.11        1.34      9.33 o 
  -3  -9   1       40.87       45.69      9.99 o 
  -2  -9   1       22.23       21.58      9.44 o 
  -1  -9   1       62.52       49.25     10.36 o 
   0  -9   1        6.17       10.19      6.89 o 
   1  -9   1       36.22       29.35      7.25 o 
   2  -9   1        1.48        1.17      6.29 o 
   3  -9   1      521.61      566.80     19.84 o 
   4  -9   1      487.35      482.98     13.55 o 
   5  -9   1      240.30      277.69     15.09 o 
   6  -9   1       49.49       41.93     12.03 o 
   7  -9   1       51.88       67.79     13.15 o 
  -8  -8   1      129.00      130.10     22.80 o 
  -7  -8   1       93.68       98.10     14.13 o 
  -6  -8   1      132.37      137.95     16.88 o 
  -5  -8   1      372.60      368.01     16.12 o 
  -4  -8   1      386.65      358.26     17.33 o 
  -3  -8   1      780.56      747.61     18.61 o 
  -2  -8   1      350.65      349.23     10.42 o 
  -1  -8   1      537.98      473.09     14.75 o 
   0  -8   1       11.37        7.56      5.67 o 
   1  -8   1        1.54        2.06      5.49 o 
   2  -8   1        0.29        2.00      5.69 o 
   3  -8   1       49.87       65.89      7.43 o 
   4  -8   1       99.76      130.52      9.18 o 
   5  -8   1      232.06      222.73     32.53 o 
   6  -8   1      265.03      283.07     14.59 o 
   7  -8   1       48.18       64.78     15.98 o 
   8  -8   1        2.40        0.57     11.39 o 
  -9  -7   1        1.94        0.67     19.89 o 
  -8  -7   1        0.42        0.45     17.21 o 
  -7  -7   1       15.71        3.83      9.82 o 
  -6  -7   1      577.06      554.62     32.20 o 
  -5  -7   1      212.92      224.61     12.56 o 
  -4  -7   1      804.90      747.41     19.00 o 
  -3  -7   1      450.40      461.09     12.18 o 
  -2  -7   1     1388.98     1348.52     31.15 o 
  -1  -7   1     1058.86     1005.80     23.66 o 
   0  -7   1      213.75      189.04      9.30 o 
   1  -7   1      572.80      595.93      9.34 o 
   2  -7   1      162.11      133.44      7.88 o 
   3  -7   1       83.48       97.88      6.92 o 
   4  -7   1       11.28        2.98      5.38 o 
   5  -7   1      257.21      231.64     11.62 o 
   6  -7   1       53.05       68.40     11.74 o 
   7  -7   1       23.18        9.86      9.34 o 
   8  -7   1        5.33        9.51     11.00 o 
   9  -7   1        0.19        4.05     11.39 o 
  -9  -6   1        0.44        0.22     16.54 o 
  -8  -6   1        1.58        0.45     15.42 o 
  -7  -6   1        6.00        1.56     15.20 o 
  -6  -6   1      267.21      237.62     14.30 o 
  -5  -6   1      271.31      286.16     12.23 o 
  -4  -6   1      886.95      778.10     41.72 o 
  -3  -6   1      534.57      509.93     10.35 o 
  -2  -6   1      469.69      448.50      8.14 o 
  -1  -6   1      287.83      292.29      9.85 o 
   0  -6   1       73.75      103.05     11.17 o 
   1  -6   1      209.00      198.95      7.28 o 
   2  -6   1      425.89      417.59     15.46 o 
   3  -6   1      312.87      309.14      9.77 o 
   4  -6   1      699.37      688.76     16.07 o 
   5  -6   1      810.70      797.99     18.61 o 
   6  -6   1       82.42       87.37     16.10 o 
   7  -6   1      692.64      694.66     66.31 o 
   8  -6   1      112.15      113.48     16.10 o 
   9  -6   1        6.68        1.27     10.65 o 
  -9  -5   1      115.96      132.56     21.01 o 
  -8  -5   1      315.34      296.69     24.82 o 
  -7  -5   1      222.21      241.00     19.67 o 
  -6  -5   1      274.48      283.38     10.25 o 
  -5  -5   1        1.97        2.09      8.50 o 
  -4  -5   1      201.97      192.40     11.04 o 
  -3  -5   1      119.65      124.14      9.55 o 
  -2  -5   1        6.83        5.30      3.36 o 
  -1  -5   1     1515.98     1526.09     22.27 o 
   0  -5   1      244.93      262.42     11.20 o 
   1  -5   1     1055.60     1056.12     20.20 o 
   2  -5   1      519.96      537.64      8.28 o 
   3  -5   1      204.69      195.71      8.41 o 
   4  -5   1     1183.73     1160.53     14.32 o 
   5  -5   1      488.22      460.10     20.46 o 
   6  -5   1       96.04      113.63     17.10 o 
   7  -5   1      198.71      211.49     12.32 o 
   8  -5   1      174.40      165.49     28.39 o 
   9  -5   1       68.83       73.17     12.12 o 
  10  -5   1       18.65       16.40     12.14 o 
 -10  -4   1        3.72        3.35     17.66 o 
  -9  -4   1        1.33        0.45     16.76 o 
  -8  -4   1       14.50       10.73     14.53 o 
  -7  -4   1       33.35       42.92     12.96 o 
  -6  -4   1      511.96      520.38     16.62 o 
  -5  -4   1      187.56      173.30     13.86 o 
  -4  -4   1      392.85      383.75      7.06 o 
  -3  -4   1      600.48      572.36      7.12 o 
  -2  -4   1        9.21        1.67      4.76 o 
  -1  -4   1      943.66     1083.34     17.43 o 
   0  -4   1     1102.68     1096.20      7.67 o 
   1  -4   1       43.45       34.34      3.87 o 
   2  -4   1       31.17       38.13      3.45 o 
   3  -4   1      899.40      875.02      8.73 o 
   4  -4   1      649.19      624.19     12.85 o 
   5  -4   1      143.75      158.53     11.05 o 
   6  -4   1      157.15      160.96     15.43 o 
   7  -4   1       81.70       83.83     12.74 o 
   8  -4   1      153.69      168.56     16.32 o 
   9  -4   1       70.27       63.93     15.65 o 
  10  -4   1       30.97       20.56     15.42 o 
 -10  -3   1        7.16        3.35     17.44 o 
  -9  -3   1       62.64       48.06     16.99 o 
  -8  -3   1       46.45       40.01     14.08 o 
  -7  -3   1      170.97      143.53     19.67 o 
  -6  -3   1      342.59      368.92      9.79 o 
  -5  -3   1      225.23      216.16      8.60 o 
  -4  -3   1      835.83      898.95     19.77 o 
  -3  -3   1      725.97      747.46     13.62 o 
  -2  -3   1      707.13      690.51     13.78 o 
  -1  -3   1      923.55      995.83     21.61 o 
   0  -3   1      444.35      506.37      9.82 o 
   1  -3   1     1288.88     1135.89     17.82 o 
   2  -3   1      584.31      581.58      7.31 o 
   3  -3   1       33.31       34.94      2.74 o 
   4  -3   1        3.68        1.32      3.31 o 
   5  -3   1      655.12      693.96     16.75 o 
   6  -3   1      117.10      111.98      9.05 o 
   7  -3   1        6.89       11.81      7.70 o 
   8  -3   1       35.47       39.74      8.37 o 
   9  -3   1        0.09        0.11      8.90 o 
  10  -3   1       36.40       38.56     14.75 o 
 -10  -2   1       14.82        3.35     16.76 o 
  -9  -2   1       28.99       33.31     17.21 o 
  -8  -2   1       74.89       50.74     14.75 o 
  -7  -2   1       86.01      109.54     11.85 o 
  -6  -2   1        0.99        0.22      5.57 o 
  -5  -2   1       13.21       15.29      3.63 o 
  -4  -2   1       44.89       48.62      8.56 o 
  -3  -2   1       41.27       42.58      3.16 o 
  -2  -2   1     1271.25     1272.69      7.23 o 
  -1  -2   1    10353.03    10243.88    190.26 o 
   0  -2   1     2108.93     2286.17     25.02 o 
   1  -2   1      853.49      735.39     35.28 o 
   2  -2   1    16216.68    15135.07    406.68 o 
   3  -2   1       51.19       32.28      4.47 o 
   4  -2   1     3694.78     3781.95     41.91 o 
   5  -2   1     1232.97     1259.92     35.48 o 
   6  -2   1      410.37      418.28     16.10 o 
   7  -2   1      425.33      442.83     13.34 o 
   8  -2   1       13.28       25.94      8.64 o 
   9  -2   1        0.60        2.72      8.32 o 
  10  -2   1        3.18        4.44     10.02 o 
 -10  -1   1       48.91       39.34     17.44 o 
  -9  -1   1      420.30      407.61     24.82 o 
  -8  -1   1      665.89      676.08     26.84 o 
  -7  -1   1      622.17      588.15     15.21 o 
  -6  -1   1     1088.68     1079.66     31.22 o 
  -5  -1   1      406.91      404.93      8.54 o 
  -4  -1   1      827.60      864.03     12.20 o 
  -3  -1   1       20.01       13.58      2.98 o 
  -2  -1   1      736.18      683.81      7.95 o 
  -1  -1   1      337.71      330.77     18.46 o 
   0  -1   1     5387.36     5356.07     20.65 o 
   1  -1   1      507.09      519.86     20.62 o 
   2  -1   1    10769.76    10260.75    154.16 o 
   3  -1   1       49.88       41.89      8.92 o 
   4  -1   1     1599.11     1692.54     21.61 o 
   5  -1   1     3621.36     3665.36     53.14 o 
   6  -1   1      793.90      814.29     16.64 o 
   7  -1   1      336.72      327.10      9.84 o 
   8  -1   1      448.03      448.37     18.78 o 
   9  -1   1       22.57       17.54     18.78 o 
  10  -1   1        5.02        9.07     10.37 o 
  11  -1   1        3.15        2.24     17.66 o 
 -10   0   1       33.54       36.21     16.09 o 
  -9   0   1      109.51      126.97     18.55 o 
  -8   0   1      401.50      376.54     24.60 o 
  -7   0   1      401.17      411.63     11.17 o 
  -6   0   1      753.27      745.58     15.99 o 
  -5   0   1      878.89      906.40     20.63 o 
  -4   0   1     4814.87     4948.97     66.15 o 
  -3   0   1     4507.80     4796.68     38.30 o 
  -2   0   1     1247.55     1314.16     32.14 o 
  -1   0   1       47.43       59.91      3.69 o 
   1   0   1      234.87      200.32      4.25 o 
   2   0   1      848.83      878.32     31.13 o 
   3   0   1      822.80      762.83     20.96 o 
   4   0   1      127.77      124.79     28.28 o 
   5   0   1       17.19        9.52      6.62 o 
   6   0   1       15.51       10.51      5.19 o 
   7   0   1        4.56        0.88      6.52 o 
   8   0   1        1.69        1.79      7.35 o 
   9   0   1        1.33        0.00      7.86 o 
  10   0   1       43.54       30.85     16.76 o 
  11   0   1       16.45       11.62     17.66 o 
 -10   1   1       24.24       11.85     14.53 o 
  -9   1   1      129.41      113.79     17.21 o 
  -8   1   1       52.59       58.38      9.45 o 
  -7   1   1      359.12      386.66     11.11 o 
  -6   1   1       77.79       68.91      8.38 o 
  -5   1   1      707.32      698.44     11.68 o 
  -4   1   1     1057.12     1096.03      7.28 o 
  -3   1   1     2035.81     2142.79     29.39 o 
  -2   1   1     6346.76     6225.18     80.20 o 
  -1   1   1     1284.80     1336.70      3.80 o 
   1   1   1    18648.14    18418.80     69.35 o 
   2   1   1      687.58      823.99      3.01 o 
   3   1   1     2158.09     2197.78     14.14 o 
   4   1   1       95.55      107.37      7.37 o 
   5   1   1      712.36      701.39      9.13 o 
   6   1   1      737.53      721.96     13.38 o 
   7   1   1       40.69       46.23      7.57 o 
   8   1   1       46.48       66.94      9.51 o 
   9   1   1       68.31       55.83     12.07 o 
  10   1   1       11.69        7.60     15.87 o 
  11   1   1        0.17        0.00     17.21 o 
 -10   2   1       11.98        3.80     14.31 o 
  -9   2   1        0.36        3.39      7.83 o 
  -8   2   1       16.62       14.65     13.52 o 
  -7   2   1       96.45      115.91      9.52 o 
  -6   2   1        3.27        7.38      5.21 o 
  -5   2   1      261.60      261.11     10.02 o 
  -4   2   1     1791.35     1836.37     36.29 o 
  -3   2   1     2891.65     3052.18     21.81 o 
  -2   2   1       17.39        1.12      3.69 o 
  -1   2   1    10179.52     9885.79    174.64 o 
   0   2   1     2277.69     2736.33     42.02 o 
   1   2   1       22.38        6.48      1.68 o 
   2   2   1     2738.77     3025.01     17.26 o 
   3   2   1     3439.14     3493.35     44.37 o 
   4   2   1     1627.73     1547.72     25.79 o 
   5   2   1     1820.58     1948.40     38.42 o 
   6   2   1      702.78      742.70     11.21 o 
   7   2   1       14.17       16.09      8.48 o 
   8   2   1       10.58        3.62      7.46 o 
   9   2   1        0.74        0.22     13.86 o 
  10   2   1        0.14        0.45     15.65 o 
  11   2   1        2.29        0.00     18.33 o 
 -10   3   1        6.18        0.22     14.31 o 
  -9   3   1       50.86       58.63     10.74 o 
  -8   3   1        3.58       13.22     12.63 o 
  -7   3   1       47.81       43.53      8.04 o 
  -6   3   1        6.22        2.04      7.41 o 
  -5   3   1      231.49      241.47      5.41 o 
  -4   3   1      811.61      795.45     15.15 o 
  -3   3   1        7.55        7.70      8.37 o 
  -2   3   1     3164.64     2835.23     19.08 o 
  -1   3   1     1147.40     1084.06     11.34 o 
   0   3   1     2177.83     2267.32     20.22 o 
   1   3   1      450.04      550.21      7.10 o 
   2   3   1     5902.37     5909.46    100.14 o 
   3   3   1     2449.09     2604.13     25.20 o 
   4   3   1      534.34      518.88      8.47 o 
   5   3   1     2132.06     2193.34     26.59 o 
   6   3   1      978.96     1050.43     13.42 o 
   7   3   1      285.37      273.71     11.74 o 
   8   3   1      528.36      498.45     22.36 o 
   9   3   1       11.42        0.00     14.08 o 
  10   3   1      134.50      157.38     21.68 o 
 -10   4   1        0.95        0.22      9.86 o 
  -9   4   1      123.69      102.81     12.32 o 
  -8   4   1       68.91       64.05     21.79 o 
  -7   4   1      379.07      332.29     14.87 o 
  -6   4   1      479.35      445.16     18.67 o 
  -5   4   1      515.72      522.69     12.24 o 
  -4   4   1     1535.63     1514.12     36.50 o 
  -3   4   1     2158.70     2132.25     20.81 o 
  -2   4   1      893.70      892.33     12.69 o 
  -1   4   1      779.22      825.65      7.03 o 
   0   4   1     1592.61     1617.35     29.71 o 
   1   4   1      756.70      713.92      7.24 o 
   2   4   1      127.74      121.45      5.77 o 
   3   4   1        8.66       13.98      5.58 o 
   4   4   1      161.53      168.68     20.31 o 
   5   4   1       83.14       92.03      5.92 o 
   6   4   1       17.76       13.34      4.40 o 
   7   4   1       64.94       64.79      8.75 o 
   8   4   1       13.86        9.61     14.53 o 
   9   4   1       17.34       13.86     15.20 o 
  10   4   1       70.28       69.30     19.67 o 
 -10   5   1        0.24        0.45     14.08 o 
  -9   5   1        6.43       13.41     14.31 o 
  -8   5   1        1.40        1.12     11.40 o 
  -7   5   1        1.46        0.45     11.18 o 
  -6   5   1      396.06      425.30     20.12 o 
  -5   5   1      470.99      479.47     19.68 o 
  -4   5   1      369.38      379.87     14.48 o 
  -3   5   1     1884.82     1782.66     25.49 o 
  -2   5   1     2217.08     2204.67     26.22 o 
  -1   5   1     1406.11     1469.53     12.75 o 
   0   5   1     2945.23     2861.11     36.06 o 
   1   5   1     3339.78     3369.56     27.17 o 
   2   5   1      866.84      941.89     14.57 o 
   3   5   1      701.18      660.82      8.72 o 
   4   5   1      397.24      414.02     10.85 o 
   5   5   1       10.72        5.48      4.34 o 
   6   5   1      345.74      347.70     10.12 o 
   7   5   1        6.33        4.69     11.62 o 
   8   5   1       62.80       62.81     14.08 o 
   9   5   1       15.96        3.80     15.87 o 
  10   5   1        4.02        0.22     17.88 o 
  -9   6   1       11.03       11.40     11.04 o 
  -8   6   1       18.61       27.95     10.69 o 
  -7   6   1       73.86       81.78     11.10 o 
  -6   6   1       50.35       54.56      8.94 o 
  -5   6   1      108.85      111.49     19.11 o 
  -4   6   1      691.85      689.05     10.55 o 
  -3   6   1     1365.05     1284.28     20.82 o 
  -2   6   1      706.90      685.33     10.53 o 
  -1   6   1     1068.04     1121.11     13.17 o 
   0   6   1     1154.01     1116.38     13.40 o 
   1   6   1     2760.32     2716.90     48.34 o 
   2   6   1     1502.26     1463.01     26.85 o 
   3   6   1     2546.75     2548.90     28.72 o 
   4   6   1     1627.24     1647.61     24.80 o 
   5   6   1       71.82       81.46     14.77 o 
   6   6   1      349.38      347.51     13.88 o 
   7   6   1      256.30      262.03     19.23 o 
   8   6   1      272.41      272.98     22.13 o 
   9   6   1        2.90        5.81     16.32 o 
  10   6   1        1.47        1.12     18.11 o 
  -9   7   1        8.43        4.47     11.48 o 
  -8   7   1       20.71       26.24     20.90 o 
  -7   7   1        1.45        2.13      9.48 o 
  -6   7   1       14.65       27.62      8.47 o 
  -5   7   1       27.06       31.05      8.49 o 
  -4   7   1      175.64      167.91      8.24 o 
  -3   7   1       30.56       29.85      7.04 o 
  -2   7   1      292.94      293.94      9.82 o 
  -1   7   1      286.03      280.46      8.94 o 
   0   7   1       11.78        4.24      4.60 o 
   1   7   1      222.41      230.02     11.61 o 
   2   7   1      713.95      696.12     10.85 o 
   3   7   1     1024.16     1058.95     18.59 o 
   4   7   1      792.85      846.15     14.21 o 
   5   7   1     1621.60     1658.73     21.94 o 
   6   7   1       78.49       97.90      9.56 o 
   7   7   1      177.63      199.41     20.79 o 
   8   7   1       18.40       17.21     15.20 o 
   9   7   1       12.56        3.58     17.44 o 
  -8   8   1        7.48        4.26     10.78 o 
  -7   8   1       61.81       39.27     11.39 o 
  -6   8   1      106.73       96.55     11.62 o 
  -5   8   1        2.95        1.81      8.20 o 
  -4   8   1       34.25       38.14      6.80 o 
  -3   8   1      550.54      554.55     12.85 o 
  -2   8   1      255.57      278.26     11.99 o 
  -1   8   1      316.54      321.83     10.85 o 
   0   8   1        2.95        0.12      4.99 o 
   1   8   1        5.38        0.00      5.04 o 
   2   8   1      223.91      242.81     12.38 o 
   3   8   1      572.26      577.49     17.19 o 
   4   8   1       49.89       50.42      7.12 o 
   5   8   1      343.80      323.36     14.31 o 
   6   8   1       13.62       19.57     18.44 o 
   7   8   1       62.48       69.22     11.64 o 
   8   8   1       31.43       46.49     17.21 o 
   9   8   1        3.93        4.25     19.22 o 
  -8   9   1        0.31        2.25     11.80 o 
  -7   9   1       25.74       38.32     11.42 o 
  -6   9   1       78.34       96.83     25.48 o 
  -5   9   1      237.11      246.96     23.47 o 
  -4   9   1      546.88      521.70     13.73 o 
  -3   9   1      879.94      919.53     16.76 o 
  -2   9   1      422.07      410.87     11.17 o 
  -1   9   1      983.09      983.40     16.49 o 
   0   9   1      571.64      587.52     18.34 o 
   1   9   1      426.59      424.74     13.46 o 
   2   9   1       66.73       66.98     10.62 o 
   3   9   1      102.76      103.24      9.64 o 
   4   9   1        4.73        4.05      6.70 o 
   5   9   1       36.16       29.68     10.40 o 
   6   9   1        8.49        3.09      9.99 o 
   7   9   1        3.24        4.75     10.84 o 
   8   9   1        3.45       10.73     17.88 o 
  -7  10   1        3.89        3.60     11.74 o 
  -6  10   1       12.50       10.63     11.23 o 
  -5  10   1        1.51        6.07     10.26 o 
  -4  10   1       52.61       50.21      8.27 o 
  -3  10   1        5.53        3.63      6.87 o 
  -2  10   1        2.89        1.41      6.92 o 
  -1  10   1      135.74      143.40      9.03 o 
   0  10   1      310.89      290.80     15.59 o 
   1  10   1      271.50      279.80     12.41 o 
   2  10   1      234.76      234.10     11.17 o 
   3  10   1      546.04      526.33     14.03 o 
   4  10   1      132.47      142.57     12.00 o 
   5  10   1      132.75      130.66     13.78 o 
   6  10   1      114.91      117.45     16.99 o 
   7  10   1       54.47       60.66     12.76 o 
  -6  11   1        1.82        1.60     11.68 o 
  -5  11   1       10.48       14.46     11.68 o 
  -4  11   1       42.61       29.10     10.95 o 
  -3  11   1        2.03        2.33      7.91 o 
  -2  11   1       38.72       41.25      8.90 o 
  -1  11   1        2.92        6.65      7.87 o 
   0  11   1       61.95       57.97     14.64 o 
   1  11   1       17.43        8.34      8.20 o 
   2  11   1       57.66       56.76      8.94 o 
   3  11   1       47.09       50.96     11.38 o 
   4  11   1       48.34       63.68     13.49 o 
   5  11   1       45.36       45.08     12.44 o 
   6  11   1       38.96       36.23     13.11 o 
  -5  12   1       19.48       22.48     13.15 o 
  -4  12   1       12.80       18.28     12.03 o 
  -3  12   1       31.00       37.02      9.70 o 
  -2  12   1       86.88       97.60     13.61 o 
  -1  12   1       33.73       37.52      9.48 o 
   0  12   1       11.01       12.58     14.31 o 
   1  12   1       24.54       24.95      9.35 o 
   2  12   1       36.57       25.42     12.97 o 
   3  12   1       67.35       70.80     14.45 o 
   4  12   1        8.62       28.89     12.69 o 
   5  12   1       11.13       24.81     13.86 o 
  -3  13   1       61.37       82.92     12.96 o 
  -2  13   1      153.79      147.64     19.63 o 
  -1  13   1      119.97      107.47     15.52 o 
   0  13   1       98.04       98.30     11.56 o 
   1  13   1       94.88      103.05     18.70 o 
   2  13   1       83.46       91.18     15.34 o 
   3  13   1       32.90       49.03     22.02 o 
  -3 -12   2       18.36       11.45     13.64 o 
  -2 -12   2        3.75        1.44     13.36 o 
  -1 -12   2       19.83       29.15     13.64 o 
   0 -12   2       18.00       21.66     13.70 o 
   1 -12   2       63.84       92.11     12.06 o 
   2 -12   2       42.57       49.31     10.40 o 
   3 -12   2      104.23      122.08     12.47 o 
  -5 -11   2       30.70       31.01     13.89 o 
  -4 -11   2       41.38       51.26     13.88 o 
  -3 -11   2       61.15       64.64     14.13 o 
  -2 -11   2       34.96       28.31     12.88 o 
  -1 -11   2      112.04       86.76     17.66 o 
   0 -11   2       26.18       22.91     12.12 o 
   1 -11   2       74.45       66.11      9.42 o 
   2 -11   2        0.53       10.12      9.04 o 
   3 -11   2        2.22        6.12      8.62 o 
   4 -11   2       31.65       29.46     12.29 o 
   5 -11   2        1.21        3.70     12.56 o 
  -6 -10   2       52.29       41.23     13.32 o 
  -5 -10   2      114.07      113.70     14.66 o 
  -4 -10   2      156.05      150.22     14.83 o 
  -3 -10   2      211.85      195.58     15.40 o 
  -2 -10   2      114.35      125.99     13.32 o 
  -1 -10   2      310.16      330.80     33.54 o 
   0 -10   2      104.44      102.32      9.29 o 
   1 -10   2      327.07      312.99     23.56 o 
   2 -10   2       19.61       19.20      8.35 o 
   3 -10   2        2.64        4.69      7.97 o 
   4 -10   2        4.94        0.89     10.85 o 
   5 -10   2       55.35       65.23     12.62 o 
   6 -10   2        7.83        8.42     12.08 o 
  -7  -9   2        0.59        6.97     12.32 o 
  -6  -9   2        9.13        3.08     11.55 o 
  -5  -9   2       44.68       46.83     12.19 o 
  -4  -9   2      239.67      219.20     14.42 o 
  -3  -9   2      176.24      180.55     13.72 o 
  -2  -9   2      608.93      611.79     19.58 o 
  -1  -9   2      434.82      440.81     17.45 o 
   0  -9   2      829.54      880.06     15.23 o 
   1  -9   2      895.17      866.36     20.25 o 
   2  -9   2      193.05      183.41     20.10 o 
   3  -9   2      206.46      182.63     14.27 o 
   4  -9   2      309.69      335.71     12.33 o 
   5  -9   2       96.65      116.46     12.92 o 
   6  -9   2        0.67        1.55     11.10 o 
   7  -9   2        0.59        9.96     12.19 o 
  -8  -8   2       19.73       23.02     20.79 o 
  -7  -8   2       11.32       26.71     24.81 o 
  -6  -8   2        0.84        0.95     10.50 o 
  -5  -8   2       39.59       40.44     10.40 o 
  -4  -8   2      201.04      189.69     13.46 o 
  -3  -8   2       21.77       11.75      9.64 o 
  -2  -8   2       80.78       97.10     17.66 o 
  -1  -8   2        7.29        6.06      8.27 o 
   0  -8   2       73.87       61.75      6.48 o 
   1  -8   2      420.50      436.65     12.44 o 
   2  -8   2      656.11      637.07     25.54 o 
   3  -8   2      276.54      283.80     10.18 o 
   4  -8   2       10.06       16.63      6.56 o 
   5  -8   2        2.49        1.46      8.96 o 
   6  -8   2       34.98       35.19     10.53 o 
   7  -8   2       78.29       87.58     12.71 o 
   8  -8   2        5.28        5.56     11.84 o 
  -8  -7   2       23.84       20.56     19.00 o 
  -7  -7   2       25.34        5.14     10.49 o 
  -6  -7   2      153.57      149.85     14.64 o 
  -5  -7   2      149.19      146.44     12.16 o 
  -4  -7   2      190.87      188.11     11.46 o 
  -3  -7   2      110.85      114.19     10.78 o 
  -2  -7   2      344.76      339.87      9.18 o 
  -1  -7   2       96.18      101.28     13.70 o 
   0  -7   2        0.61        0.47      4.65 o 
   1  -7   2       81.47       76.74      6.94 o 
   2  -7   2        6.30       14.83      5.75 o 
   3  -7   2      117.64      133.90     12.07 o 
   4  -7   2       25.84       45.89      6.97 o 
   5  -7   2        1.42        1.30      8.18 o 
   6  -7   2        3.74        2.59      9.04 o 
   7  -7   2       15.21        8.79      9.54 o 
   8  -7   2       48.97       32.06     11.74 o 
   9  -7   2       84.19       74.21     13.41 o 
  -9  -6   2        3.01        7.60     17.66 o 
  -8  -6   2       29.84       29.95     17.88 o 
  -7  -6   2      149.19      174.37     21.01 o 
  -6  -6   2      260.30      262.70     19.45 o 
  -5  -6   2       55.22       52.61      8.34 o 
  -4  -6   2      670.10      629.84     16.89 o 
  -3  -6   2      350.76      335.08     13.98 o 
  -2  -6   2      614.74      576.40     11.84 o 
  -1  -6   2      922.69      968.56     11.52 o 
   0  -6   2      585.03      574.88     18.57 o 
   1  -6   2     1542.26     1487.48     22.21 o 
   2  -6   2      795.90      822.91     10.29 o 
   3  -6   2      539.73      518.23     18.77 o 
   4  -6   2      638.05      616.27     12.32 o 
   5  -6   2      204.66      206.72     11.36 o 
   6  -6   2       96.19      133.86     11.23 o 
   7  -6   2       81.17       86.38     18.22 o 
   8  -6   2       17.19        4.89     10.44 o 
   9  -6   2        5.78       14.30     12.74 o 
  -9  -5   2        4.89       15.87     18.11 o 
  -8  -5   2        0.04        0.22     15.20 o 
  -7  -5   2       50.01       30.40     14.31 o 
  -6  -5   2       74.77       47.00      8.06 o 
  -5  -5   2       24.25       14.37      8.62 o 
  -4  -5   2      114.67      121.07     16.43 o 
  -3  -5   2      282.26      261.53      9.63 o 
  -2  -5   2      695.95      670.48     11.17 o 
  -1  -5   2      948.80      986.08     11.34 o 
   0  -5   2     1702.52     1690.12     26.66 o 
   1  -5   2     2548.98     2554.68     23.62 o 
   2  -5   2     1448.57     1476.84     17.21 o 
   3  -5   2     1773.69     1764.45     22.41 o 
   4  -5   2     1378.61     1397.84     18.62 o 
   5  -5   2      522.06      548.19     13.08 o 
   6  -5   2       18.15       16.80     14.75 o 
   7  -5   2       28.13       21.18      9.32 o 
   8  -5   2       53.11       65.76     11.38 o 
   9  -5   2        0.31        4.01     10.78 o 
  10  -5   2        4.63       12.03     11.84 o 
  -9  -4   2        7.30        0.00     15.20 o 
  -8  -4   2        1.83        0.89     13.64 o 
  -7  -4   2       22.28       15.42     12.07 o 
  -6  -4   2       25.00       24.31      8.00 o 
  -5  -4   2       30.14       28.38      6.46 o 
  -4  -4   2       54.72       68.66     11.99 o 
  -3  -4   2       31.05       40.00      6.22 o 
  -2  -4   2      197.67      187.02      7.66 o 
  -1  -4   2      384.88      380.48      9.96 o 
   0  -4   2     2264.25     2251.25     17.07 o 
   1  -4   2     3232.73     3238.20     36.70 o 
   2  -4   2      323.00      374.12     15.07 o 
   3  -4   2      198.36      189.44      5.94 o 
   4  -4   2     2580.02     2509.47     31.17 o 
   5  -4   2       11.69        8.66      6.71 o 
   6  -4   2     1044.13     1089.54     21.65 o 
   7  -4   2      390.29      420.93     15.07 o 
   8  -4   2       18.12       14.08     12.07 o 
   9  -4   2       55.23       35.54     13.64 o 
  10  -4   2       33.08       37.55     15.87 o 
 -10  -3   2       67.84       80.47     21.68 o 
  -9  -3   2      148.57      153.13     22.13 o 
  -8  -3   2      240.93      243.46     20.57 o 
  -7  -3   2      532.36      533.79     25.72 o 
  -6  -3   2      201.55      193.52      8.75 o 
  -5  -3   2      337.08      332.68     13.22 o 
  -4  -3   2      677.90      734.76     11.62 o 
  -3  -3   2      191.15      220.37      7.36 o 
  -2  -3   2     1145.66     1105.12     15.78 o 
  -1  -3   2      210.52      204.67      3.57 o 
   0  -3   2     2292.94     2131.91     17.50 o 
   1  -3   2     1155.94     1183.90     36.15 o 
   2  -3   2       60.17       53.45      4.74 o 
   3  -3   2       37.72       29.44      4.57 o 
   4  -3   2     5542.20     5611.11     80.27 o 
   5  -3   2        3.56        1.53      5.73 o 
   6  -3   2      900.83      865.82     23.71 o 
   7  -3   2     1021.90     1009.01     30.87 o 
   8  -3   2      100.51      107.82     10.63 o 
   9  -3   2       19.58        4.62      9.48 o 
  10  -3   2       67.76       57.52     12.62 o 
 -10  -2   2       13.15       28.84     18.78 o 
  -9  -2   2        2.17        6.04     14.75 o 
  -8  -2   2       81.50       82.04     15.42 o 
  -7  -2   2      370.31      354.40     19.68 o 
  -6  -2   2      607.51      630.07     18.32 o 
  -5  -2   2      729.83      794.93      9.27 o 
  -4  -2   2     3095.46     3282.26     27.63 o 
  -3  -2   2      336.19      376.08     16.28 o 
  -2  -2   2     4214.33     4204.13     39.66 o 
  -1  -2   2    13368.08    13080.50    105.85 o 
   0  -2   2     7625.07     7639.18     60.19 o 
   1  -2   2      811.49      906.60     18.40 o 
   2  -2   2     2309.63     2128.83     24.54 o 
   3  -2   2       61.79       71.89      3.09 o 
   4  -2   2     1077.24     1050.13     14.78 o 
   5  -2   2      188.14      201.87      8.06 o 
   6  -2   2        6.95        4.21      5.66 o 
   7  -2   2      145.25      136.77     13.53 o 
   8  -2   2       84.83       65.57      9.13 o 
   9  -2   2       63.85       41.69      9.96 o 
  10  -2   2      127.51       99.80     12.98 o 
 -10  -1   2        9.76       18.11     16.09 o 
  -9  -1   2       27.51       23.47     14.98 o 
  -8  -1   2        0.72        0.67     12.74 o 
  -7  -1   2       38.48       47.39     11.18 o 
  -6  -1   2       37.93       38.20      7.77 o 
  -5  -1   2      262.65      279.18      3.92 o 
  -4  -1   2      421.11      397.82     11.31 o 
  -3  -1   2     1963.01     2013.61     27.25 o 
  -2  -1   2       35.26       33.85      8.50 o 
  -1  -1   2     1313.85     1085.24     40.61 o 
   0  -1   2      875.84      559.66      3.61 o 
   1  -1   2      193.10      212.90      7.55 o 
   2  -1   2    15493.33    15775.35     79.12 o 
   3  -1   2      538.59      421.21     18.35 o 
   4  -1   2     1445.19     1426.28     28.00 o 
   5  -1   2      868.38      872.08     15.57 o 
   6  -1   2       29.62       35.99      7.27 o 
   7  -1   2       27.46       18.45      9.39 o 
   8  -1   2       93.53       97.07      9.48 o 
   9  -1   2       24.46       30.75     10.95 o 
  10  -1   2        0.01        0.00     10.06 o 
  11  -1   2        3.87        2.97     11.22 o 
 -10   0   2       60.54       58.34     18.78 o 
  -9   0   2       50.91       48.28     15.20 o 
  -8   0   2        2.70        0.00     11.85 o 
  -7   0   2       29.34       25.04     10.73 o 
  -6   0   2      109.55      110.46     16.32 o 
  -5   0   2      415.00      458.01      8.73 o 
  -4   0   2        1.11        0.45      2.57 o 
  -3   0   2       18.40       27.45      3.70 o 
  -2   0   2      643.47      637.26     16.22 o 
  -1   0   2     5542.24     5828.70     54.09 o 
   0   0   2       40.71       14.28      2.67 o 
   1   0   2     2053.43     2208.89      7.52 o 
   2   0   2     4105.42     4219.91     86.83 o 
   3   0   2     2772.44     2829.95     49.10 o 
   4   0   2     3646.21     3649.69     31.15 o 
   5   0   2     1323.05     1351.28     19.93 o 
   6   0   2       74.77       71.55      8.34 o 
   7   0   2       71.74       73.17     10.28 o 
   8   0   2      104.61      110.56      8.81 o 
   9   0   2       15.35       23.37      9.67 o 
  10   0   2       19.79       15.60      9.94 o 
  11   0   2       34.46       18.33     18.33 o 
 -10   1   2       58.42       34.20     16.77 o 
  -9   1   2      154.68      152.46     17.44 o 
  -8   1   2       47.29       49.85     15.20 o 
  -7   1   2      113.01      120.40     24.03 o 
  -6   1   2      719.09      726.41     12.79 o 
  -5   1   2     2138.65     2198.60     20.37 o 
  -4   1   2      519.81      534.23     19.82 o 
  -3   1   2      542.40      597.47      2.19 o 
  -2   1   2      488.97      497.49      7.90 o 
  -1   1   2     3037.82     2651.72      6.11 o 
   0   1   2     2953.43     2684.07     14.04 o 
   1   1   2     3257.85     3061.84     77.46 o 
   2   1   2      253.00      290.44     10.18 o 
   3   1   2      247.58      244.51     11.38 o 
   4   1   2     1451.29     1423.85     26.84 o 
   5   1   2      910.65      929.37     12.73 o 
   6   1   2      120.62      125.45      9.99 o 
   7   1   2      404.19      391.67     12.38 o 
   8   1   2      251.81      236.07     15.09 o 
   9   1   2      118.49      127.40     31.52 o 
  10   1   2      153.06      139.14     13.50 o 
  11   1   2       15.72       33.31     19.22 o 
 -10   2   2       11.01       14.75     16.32 o 
  -9   2   2      157.83      147.54     18.55 o 
  -8   2   2       32.79       50.39      8.52 o 
  -7   2   2      571.11      593.68     16.11 o 
  -6   2   2      276.47      271.23      9.39 o 
  -5   2   2     2178.62     2217.50     27.45 o 
  -4   2   2     1677.80     1670.47     25.41 o 
  -3   2   2     1701.38     1684.05     13.67 o 
  -2   2   2     2405.84     2501.25     43.00 o 
  -1   2   2      645.00      644.59     11.64 o 
   0   2   2       48.51       23.56      2.21 o 
   1   2   2     1330.38     1370.99     13.70 o 
   2   2   2      283.09      258.48     22.46 o 
   3   2   2     1235.19     1325.56     14.78 o 
   4   2   2      305.92      340.76      8.76 o 
   5   2   2       16.90       14.50      3.94 o 
   6   2   2        0.57        0.11      5.28 o 
   7   2   2      278.87      257.48     11.53 o 
   8   2   2      318.02      362.41     12.79 o 
   9   2   2      118.73      102.91     11.00 o 
  10   2   2      167.25      174.82     22.36 o 
  11   2   2        0.54        0.22     17.66 o 
 -10   3   2        1.21        0.22     14.98 o 
  -9   3   2        0.24        0.00     13.41 o 
  -8   3   2        6.18        3.15      8.06 o 
  -7   3   2       86.63      103.65     10.79 o 
  -6   3   2      145.11      164.44      9.33 o 
  -5   3   2      130.93      129.48      6.11 o 
  -4   3   2      161.12      157.49      6.81 o 
  -3   3   2       85.35       88.30     10.65 o 
  -2   3   2      428.69      498.80      4.14 o 
  -1   3   2      554.98      615.02     16.28 o 
   0   3   2      162.44      157.47      5.70 o 
   1   3   2     4550.42     4583.81     38.67 o 
   2   3   2     7009.18     7135.51     76.21 o 
   3   3   2     2260.00     2411.21     15.53 o 
   4   3   2     2011.94     2132.13     29.27 o 
   5   3   2     1257.53     1288.71     16.15 o 
   6   3   2      311.52      304.23     10.35 o 
   7   3   2      111.70      107.63      9.39 o 
   8   3   2      422.19      365.23     21.35 o 
   9   3   2       34.47       12.07     14.31 o 
  10   3   2       30.91       23.47     17.66 o 
  11   3   2       17.88       20.34     19.22 o 
 -10   4   2        0.37        0.22     15.42 o 
  -9   4   2       27.13       25.16      9.80 o 
  -8   4   2      105.89       97.94     10.98 o 
  -7   4   2      280.81      249.17     12.86 o 
  -6   4   2       53.89       39.72      7.38 o 
  -5   4   2       72.06       85.38      8.97 o 
  -4   4   2       35.11       39.17      5.92 o 
  -3   4   2       30.74       35.91      5.29 o 
  -2   4   2      113.43      111.81      3.80 o 
  -1   4   2      932.77      932.63     19.26 o 
   0   4   2      101.97      129.72      5.23 o 
   1   4   2      257.46      312.43      6.09 o 
   2   4   2      645.16      744.77      8.35 o 
   3   4   2      788.13      854.65     20.10 o 
   4   4   2      102.71       72.58      3.44 o 
   5   4   2      750.89      745.72     12.15 o 
   6   4   2      528.08      508.63     12.09 o 
   7   4   2       64.58       52.03      6.71 o 
   8   4   2      251.96      248.19     13.27 o 
   9   4   2        1.37        0.45     14.08 o 
  10   4   2       94.36      117.36     19.67 o 
  -9   5   2       63.81       70.16     11.77 o 
  -8   5   2       82.98       96.26     13.52 o 
  -7   5   2      192.34      217.70     11.96 o 
  -6   5   2      664.34      675.05     15.39 o 
  -5   5   2      884.60      875.87     27.97 o 
  -4   5   2      710.04      669.32     18.34 o 
  -3   5   2        4.24        1.85      3.35 o 
  -2   5   2      607.85      577.54      8.91 o 
  -1   5   2     1061.78     1066.41     13.79 o 
   0   5   2      558.61      557.71      9.40 o 
   1   5   2      336.53      391.68     13.93 o 
   2   5   2        1.28        1.54      3.78 o 
   3   5   2      458.59      520.59     12.57 o 
   4   5   2     1114.82     1118.86     10.16 o 
   5   5   2      762.25      825.90     22.89 o 
   6   5   2       93.58       97.52      9.18 o 
   7   5   2      531.45      556.77     14.80 o 
   8   5   2      285.08      213.74     18.11 o 
   9   5   2      279.38      282.15     23.47 o 
  10   5   2       18.47        7.60     17.44 o 
  -9   6   2       14.70       17.44     14.75 o 
  -8   6   2      107.27      110.21     17.44 o 
  -7   6   2      162.23      193.15     16.32 o 
  -6   6   2      125.86      145.05     10.89 o 
  -5   6   2      168.03      156.85     12.41 o 
  -4   6   2     1731.43     1736.65     32.80 o 
  -3   6   2      770.75      736.47      9.84 o 
  -2   6   2      517.45      487.32     11.49 o 
  -1   6   2      759.60      736.04     13.25 o 
   0   6   2      427.45      447.10      7.80 o 
   1   6   2      224.42      249.82      9.01 o 
   2   6   2        3.69        1.09      4.62 o 
   3   6   2      679.22      698.56     14.85 o 
   4   6   2      166.33      166.13      9.49 o 
   5   6   2        9.60       19.27     10.55 o 
   6   6   2      110.29      112.60      6.85 o 
   7   6   2      177.49      206.12     16.32 o 
   8   6   2        9.90       18.33     13.86 o 
   9   6   2       48.70       63.26     18.11 o 
  10   6   2       22.87       22.13     16.99 o 
  -9   7   2        0.16        0.00     11.00 o 
  -8   7   2       29.27       29.44     10.88 o 
  -7   7   2       93.20       95.44     14.08 o 
  -6   7   2      407.49      401.86     13.80 o 
  -5   7   2      764.55      709.89     22.26 o 
  -4   7   2      630.13      626.54     13.52 o 
  -3   7   2      501.66      512.41      9.03 o 
  -2   7   2      940.71      892.61     30.18 o 
  -1   7   2     3173.28     3187.47     39.46 o 
   0   7   2     1445.53     1459.06     16.66 o 
   1   7   2     2558.78     2569.15     27.69 o 
   2   7   2      769.57      754.19     16.31 o 
   3   7   2      698.36      732.79     18.76 o 
   4   7   2      114.79      114.31      6.61 o 
   5   7   2      268.03      261.90     10.87 o 
   6   7   2      293.70      294.65      8.69 o 
   7   7   2       18.74       25.26     13.86 o 
   8   7   2       33.49       15.65     15.20 o 
   9   7   2        2.04        1.79     16.99 o 
  -8   8   2       57.28       51.74     15.65 o 
  -7   8   2       12.10        8.64      9.96 o 
  -6   8   2       96.61       99.19     11.87 o 
  -5   8   2        0.04        1.08      7.99 o 
  -4   8   2       34.44       27.20      6.27 o 
  -3   8   2        8.05        6.25      5.58 o 
  -2   8   2       54.86       45.32      6.70 o 
  -1   8   2      120.46      119.72      8.93 o 
   0   8   2      486.50      459.18     20.92 o 
   1   8   2     1144.22     1167.13     27.86 o 
   2   8   2     1029.99     1050.47     18.88 o 
   3   8   2      894.06      893.06     12.43 o 
   4   8   2      170.17      177.08      9.27 o 
   5   8   2      259.02      257.94     10.65 o 
   6   8   2       68.21       80.57     12.29 o 
   7   8   2      249.22      221.56     20.57 o 
   8   8   2       72.57       84.50     19.67 o 
   9   8   2       40.60       49.85     19.89 o 
  -8   9   2       26.54       12.12     12.51 o 
  -7   9   2       35.92       45.94     11.93 o 
  -6   9   2       27.40       33.78     11.26 o 
  -5   9   2       46.03       55.17     10.20 o 
  -4   9   2       64.01       68.94      8.30 o 
  -3   9   2      138.49      167.26     11.64 o 
  -2   9   2       38.57       27.92     10.38 o 
  -1   9   2        0.52        1.43      5.88 o 
   0   9   2       42.14       30.58     18.22 o 
   1   9   2       96.88       78.27      7.39 o 
   2   9   2       74.91       72.94     10.26 o 
   3   9   2        3.62        4.90      6.53 o 
   4   9   2        7.05       11.25      6.54 o 
   5   9   2        3.45        1.03      8.40 o 
   6   9   2        2.11        3.20      9.47 o 
   7   9   2       25.64       12.32     10.37 o 
   8   9   2       70.46       83.60     19.89 o 
  -7  10   2       29.94       19.63     18.11 o 
  -6  10   2       28.37       35.08     11.67 o 
  -5  10   2       52.82       43.14     12.41 o 
  -4  10   2      117.16      128.72      9.02 o 
  -3  10   2       80.05       74.53      9.57 o 
  -2  10   2       19.29       11.65      6.97 o 
  -1  10   2       85.74      102.43     10.34 o 
   0  10   2      165.05      171.07     12.52 o 
   1  10   2      103.37      101.63      9.21 o 
   2  10   2      167.15      174.72     11.88 o 
   3  10   2      517.17      497.56     13.01 o 
   4  10   2      124.07      132.42     18.78 o 
   5  10   2       37.23       46.38     14.08 o 
   6  10   2        0.34        2.66     10.53 o 
   7  10   2        6.57       14.69     11.42 o 
   8  10   2        0.87        0.00     17.21 o 
  -6  11   2        5.24        7.00     11.74 o 
  -5  11   2        0.64        0.45     11.14 o 
  -4  11   2       57.64       73.71      9.47 o 
  -3  11   2       65.74       65.63     15.05 o 
  -2  11   2      289.98      279.88     12.01 o 
  -1  11   2      390.02      385.81     13.09 o 
   0  11   2      306.51      325.53     39.69 o 
   1  11   2      296.95      267.99     12.72 o 
   2  11   2      345.39      356.24     12.08 o 
   3  11   2      154.22      163.21     11.45 o 
   4  11   2       83.33       81.75     12.55 o 
   5  11   2       79.18       92.56     13.02 o 
   6  11   2       32.57       51.05     12.71 o 
   7  11   2        0.99        0.67     12.56 o 
  -5  12   2       10.04       18.08     12.56 o 
  -4  12   2        2.15        5.00     11.32 o 
  -3  12   2        5.21        5.82      8.74 o 
  -2  12   2       57.44       37.27      9.93 o 
  -1  12   2      534.83      515.55     28.06 o 
   0  12   2      312.03      305.52     14.31 o 
   1  12   2      197.60      190.79     11.98 o 
   2  12   2      429.38      431.95     15.16 o 
   3  12   2      396.85      405.16     14.10 o 
   4  12   2      267.71      282.29     19.90 o 
   5  12   2      199.61      239.54     43.03 o 
   6  12   2       88.32       86.74     14.52 o 
  -3  13   2       47.10       60.27     10.92 o 
  -2  13   2       49.03       61.45     11.07 o 
  -1  13   2        2.39        6.80     12.92 o 
   0  13   2        0.96        2.10      9.77 o 
   1  13   2       30.54       34.88     10.49 o 
   2  13   2       31.80       27.68      9.55 o 
   3  13   2        1.16        3.93     13.09 o 
   4  13   2        1.41        1.40     13.41 o 
  -1 -12   3       69.53       85.30     15.67 o 
   0 -12   3       27.93       24.04     17.55 o 
   1 -12   3      116.68      153.45     17.34 o 
   2 -12   3       14.64        7.66     13.39 o 
  -4 -11   3       10.27       15.30     13.81 o 
  -3 -11   3       32.09       29.61     16.09 o 
  -2 -11   3      124.46      140.40     14.98 o 
  -1 -11   3       72.40       96.48     24.48 o 
   0 -11   3       52.86       55.68     13.75 o 
   1 -11   3       37.96       41.43     12.99 o 
   2 -11   3       48.18       56.28     10.22 o 
   3 -11   3       59.95       67.84     11.57 o 
   4 -11   3        6.80       10.97     12.92 o 
  -5 -10   3       20.53       24.74     12.99 o 
  -4 -10   3       53.04       55.03     13.37 o 
  -3 -10   3       33.36       26.55     12.96 o 
  -2 -10   3       29.87       38.25     11.36 o 
  -1 -10   3        0.06        0.00     11.17 o 
   0 -10   3      157.21      171.29     15.25 o 
   1 -10   3      104.66      115.49      9.72 o 
   2 -10   3       73.10       81.84      9.68 o 
   3 -10   3        4.80        1.67      8.16 o 
   4 -10   3       50.35       65.85     12.43 o 
   5 -10   3      209.34      215.37     27.27 o 
   6 -10   3       95.44       89.14     14.66 o 
  -6  -9   3       93.64       91.47     14.86 o 
  -5  -9   3       25.03       38.17     12.32 o 
  -4  -9   3       57.75       40.61     13.41 o 
  -3  -9   3      133.01      143.43     42.92 o 
  -2  -9   3      128.68      126.43     14.42 o 
  -1  -9   3      168.36      201.26     30.29 o 
   0  -9   3      171.96      200.30     12.54 o 
   1  -9   3       15.46       17.37      7.31 o 
   2  -9   3       20.44       19.14      7.38 o 
   3  -9   3       11.60        5.38      7.13 o 
   4  -9   3        6.85        0.89      9.23 o 
   5  -9   3       16.31       12.77     10.33 o 
   6  -9   3        4.23        1.74     10.68 o 
   7  -9   3       30.11       43.07     13.56 o 
  -7  -8   3       25.49       20.46     13.07 o 
  -6  -8   3       61.43       69.05     11.96 o 
  -5  -8   3      100.60      101.29     16.88 o 
  -4  -8   3      194.36      217.13     15.49 o 
  -3  -8   3       70.30       64.92     10.88 o 
  -2  -8   3      373.05      366.26     22.36 o 
  -1  -8   3      233.00      207.50     13.91 o 
   0  -8   3      484.11      499.12     12.43 o 
   1  -8   3      133.22      126.58      7.86 o 
   2  -8   3       34.85       30.51      7.19 o 
   3  -8   3      383.22      393.34     11.86 o 
   4  -8   3       19.23       13.13      6.66 o 
   5  -8   3       13.73       14.31     12.52 o 
   6  -8   3       49.41       43.13     14.64 o 
   7  -8   3       54.79       57.76     12.39 o 
   8  -8   3       15.42        2.46     11.52 o 
  -8  -7   3       46.75       58.34     21.46 o 
  -7  -7   3        6.51        7.49     11.22 o 
  -6  -7   3       18.04       13.90     10.42 o 
  -5  -7   3       42.31       70.36     13.75 o 
  -4  -7   3       39.30       25.73      9.95 o 
  -3  -7   3        1.53        0.00      7.97 o 
  -2  -7   3      102.29      108.16     11.29 o 
  -1  -7   3      213.81      230.69      9.38 o 
   0  -7   3      914.79      890.58     15.06 o 
   1  -7   3      727.54      705.50     13.71 o 
   2  -7   3      146.76      147.69      8.93 o 
   3  -7   3      197.44      190.61      9.40 o 
   4  -7   3      161.85      179.64     11.83 o 
   5  -7   3       75.15       78.65     22.35 o 
   6  -7   3       59.34       81.71     11.52 o 
   7  -7   3       73.62       72.60     11.84 o 
   8  -7   3        1.33        9.10     10.96 o 
  -8  -6   3       13.70       24.59     18.55 o 
  -7  -6   3       59.01       76.90     18.33 o 
  -6  -6   3      104.59      108.60     10.79 o 
  -5  -6   3       92.28      116.27     13.53 o 
  -4  -6   3      124.21      126.67     14.31 o 
  -3  -6   3       18.80       40.83     17.77 o 
  -2  -6   3       20.38       42.18      7.25 o 
  -1  -6   3       20.17       19.20      5.04 o 
   0  -6   3       73.54       86.74      6.22 o 
   1  -6   3        4.37       11.47      4.45 o 
   2  -6   3       12.40       12.98      5.95 o 
   3  -6   3       25.53       27.51      5.80 o 
   4  -6   3        3.99       11.88      5.27 o 
   5  -6   3       91.84      122.51     10.66 o 
   6  -6   3      539.85      563.14     17.88 o 
   7  -6   3       27.69       25.10      9.80 o 
   8  -6   3       48.27       33.35     11.17 o 
   9  -6   3       20.70       12.74     11.90 o 
  -9  -5   3       79.51       83.83     21.46 o 
  -8  -5   3      167.59      170.12     21.24 o 
  -7  -5   3      168.51      169.90     19.90 o 
  -6  -5   3      118.32       96.87     10.69 o 
  -5  -5   3      515.81      531.54     18.12 o 
  -4  -5   3      563.31      579.14     13.08 o 
  -3  -5   3      939.47      951.49     20.09 o 
  -2  -5   3      938.96      966.72     16.13 o 
  -1  -5   3      572.36      543.37     13.61 o 
   0  -5   3     1016.11     1020.88     10.56 o 
   1  -5   3      563.19      587.11     11.95 o 
   2  -5   3      214.46      213.39      8.32 o 
   3  -5   3        3.03       10.17      5.74 o 
   4  -5   3       15.77       10.49      5.53 o 
   5  -5   3       28.95       32.92      7.67 o 
   6  -5   3      693.30      728.39     27.51 o 
   7  -5   3       19.30       17.99     12.85 o 
   8  -5   3       99.22      106.99     12.28 o 
   9  -5   3       10.91       12.32     11.85 o 
  10  -5   3        0.43        5.64     11.55 o 
  -9  -4   3        0.73        0.89     16.32 o 
  -8  -4   3       82.22       95.90     19.67 o 
  -7  -4   3       29.21       31.29     15.65 o 
  -6  -4   3       22.61       19.33      8.18 o 
  -5  -4   3      375.53      420.20     34.32 o 
  -4  -4   3      662.02      663.79     40.82 o 
  -3  -4   3      826.75      834.40     25.06 o 
  -2  -4   3     5189.22     5515.13     46.20 o 
  -1  -4   3     2319.68     2389.15     25.28 o 
   0  -4   3     3511.10     3593.01     42.84 o 
   1  -4   3     2020.67     2127.30     32.92 o 
   2  -4   3     1982.66     2003.20     22.92 o 
   3  -4   3     1102.64     1051.45     14.13 o 
   4  -4   3      180.76      179.56      8.54 o 
   5  -4   3        2.82        0.22      5.37 o 
   6  -4   3       17.87       26.55      7.70 o 
   7  -4   3       66.35       57.77      9.92 o 
   8  -4   3        4.43        5.65      9.63 o 
   9  -4   3        0.14        0.45     10.22 o 
  10  -4   3        0.16        1.53     11.10 o 
  -9  -3   3       51.46       52.08     19.00 o 
  -8  -3   3        7.19        2.24     14.98 o 
  -7  -3   3       42.54       48.73     14.31 o 
  -6  -3   3       43.78       37.15      8.97 o 
  -5  -3   3        1.06        3.31      6.44 o 
  -4  -3   3      506.94      530.15     18.81 o 
  -3  -3   3      376.73      364.38     64.74 o 
  -2  -3   3      914.10      950.34     19.52 o 
  -1  -3   3     3145.81     3106.53     42.70 o 
   0  -3   3     3800.42     3688.91     32.53 o 
   1  -3   3     3468.00     3459.93     24.06 o 
   2  -3   3     1728.17     1628.42     22.98 o 
   3  -3   3      926.59      973.57     12.77 o 
   4  -3   3     4307.03     4288.93     35.31 o 
   5  -3   3       42.01       40.87      8.50 o 
   6  -3   3     1025.00     1013.15     18.02 o 
   7  -3   3      134.50      124.52     14.31 o 
   8  -3   3      104.40      109.76     16.32 o 
   9  -3   3       67.18       57.00     14.31 o 
  10  -3   3        1.47        0.00     13.86 o 
 -10  -2   3       13.63       11.18     19.00 o 
  -9  -2   3        2.45        0.45     14.31 o 
  -8  -2   3        5.42       11.85     14.98 o 
  -7  -2   3       43.24       49.85     13.19 o 
  -6  -2   3      122.60      121.27      9.54 o 
  -5  -2   3      279.49      267.23      8.86 o 
  -4  -2   3     1018.86     1064.13     21.76 o 
  -3  -2   3        5.37       14.64      3.87 o 
  -2  -2   3      291.00      319.18     21.24 o 
  -1  -2   3       31.22       53.23      4.25 o 
   0  -2   3     3079.63     2930.57     41.61 o 
   1  -2   3     1214.95     1149.88     12.19 o 
   2  -2   3      379.43      364.28     17.83 o 
   3  -2   3     1654.35     1522.24     15.34 o 
   4  -2   3      768.86      795.16     11.91 o 
   5  -2   3       14.22        4.92      8.05 o 
   6  -2   3      553.43      496.51     17.67 o 
   7  -2   3       23.23       17.30      7.19 o 
   8  -2   3        6.33        4.73      8.15 o 
   9  -2   3       99.75      120.32     11.80 o 
  10  -2   3       77.53       76.08     17.21 o 
 -10  -1   3      115.98      145.30     20.57 o 
  -9  -1   3        1.31        0.89     14.98 o 
  -8  -1   3      127.37      126.98     19.00 o 
  -7  -1   3      164.89      166.55     14.98 o 
  -6  -1   3      247.77      246.37     10.79 o 
  -5  -1   3      313.15      303.56     12.89 o 
  -4  -1   3      638.13      615.28      7.24 o 
  -3  -1   3     1455.32     1523.34     13.78 o 
  -2  -1   3     2559.89     2370.04     67.09 o 
  -1  -1   3        8.32        0.45      6.56 o 
   0  -1   3     1548.09     1458.99     21.16 o 
   1  -1   3      695.20      558.45      6.70 o 
   2  -1   3     3481.30     3474.62     38.27 o 
   3  -1   3     1272.80     1147.33     11.66 o 
   4  -1   3       34.29       37.95      5.25 o 
   5  -1   3      112.68      121.13      7.35 o 
   6  -1   3      670.42      635.81     23.93 o 
   7  -1   3       47.74       36.75      6.79 o 
   8  -1   3        9.35       11.73      7.38 o 
   9  -1   3        4.62        3.44      8.30 o 
  10  -1   3        0.68        0.00      9.88 o 
  11  -1   3        1.24        0.00     10.47 o 
 -10   0   3        4.91        9.61     16.32 o 
  -9   0   3        1.04        0.67     14.75 o 
  -8   0   3      161.62      144.42     17.21 o 
  -7   0   3      434.17      410.99     21.02 o 
  -6   0   3      206.18      205.68     15.65 o 
  -5   0   3     2605.39     2798.51     34.12 o 
  -4   0   3     1233.94     1257.46     20.45 o 
  -3   0   3     4067.49     4463.93     55.39 o 
  -2   0   3     2484.88     2511.75     38.07 o 
  -1   0   3     8037.27     8124.22     41.55 o 
   0   0   3    17901.26    17001.62    188.11 o 
   1   0   3     3843.66     3908.08     54.76 o 
   2   0   3     3264.11     3253.63     29.48 o 
   3   0   3      693.74      667.03      9.61 o 
   4   0   3      621.14      558.54     21.99 o 
   5   0   3      158.51      150.81      5.53 o 
   6   0   3       81.84       90.74     14.42 o 
   7   0   3        1.71        4.65      6.21 o 
   8   0   3       34.49       42.00     11.74 o 
   9   0   3       32.08       28.25      9.90 o 
  10   0   3        0.86        3.28     10.47 o 
  11   0   3       17.49       16.26     11.33 o 
 -10   1   3        0.20        4.69     16.09 o 
  -9   1   3        1.10        0.00     14.53 o 
  -8   1   3       50.54       55.44     14.75 o 
  -7   1   3       68.48       95.90     13.86 o 
  -6   1   3        1.50        3.08      5.78 o 
  -5   1   3      227.15      230.68      7.13 o 
  -4   1   3        3.22        7.06      2.99 o 
  -3   1   3      251.56      260.44      5.84 o 
  -2   1   3      991.85     1030.74      8.09 o 
  -1   1   3      181.25      213.26     13.78 o 
   0   1   3     3106.69     3136.92     20.31 o 
   1   1   3     8420.76     7667.50    143.48 o 
   2   1   3      773.05      876.56      4.95 o 
   3   1   3      768.79      790.80     15.50 o 
   4   1   3     1823.65     1823.61     37.17 o 
   5   1   3      633.93      593.26      8.61 o 
   6   1   3     1064.90     1065.96     19.14 o 
   7   1   3     1259.98     1167.82     23.00 o 
   8   1   3      776.84      734.94     21.81 o 
   9   1   3      110.60      126.86     11.26 o 
  10   1   3       81.55      112.00     17.66 o 
  11   1   3       24.94       51.64     19.22 o 
 -10   2   3        9.24        1.12     15.65 o 
  -9   2   3       28.29       43.59     15.87 o 
  -8   2   3        3.90        3.35     12.52 o 
  -7   2   3      297.08      296.39     13.11 o 
  -6   2   3      127.69      126.70     14.31 o 
  -5   2   3        2.38        0.35      4.27 o 
  -4   2   3       20.03       25.11      4.19 o 
  -3   2   3      253.31      228.59     18.56 o 
  -2   2   3       20.59       18.60     10.72 o 
  -1   2   3     2240.28     2253.42     30.73 o 
   0   2   3     3308.75     3259.50     81.67 o 
   1   2   3      416.04      416.69     33.79 o 
   2   2   3      230.32      271.54     10.06 o 
   3   2   3      379.82      388.37      7.96 o 
   4   2   3     1720.24     1692.02     17.97 o 
   5   2   3      566.10      535.96     15.50 o 
   6   2   3      370.78      371.95      9.80 o 
   7   2   3     1195.06     1143.05     32.34 o 
   8   2   3      612.50      564.83     26.73 o 
   9   2   3      155.12      182.70     30.51 o 
  10   2   3      223.96      276.38     15.28 o 
  11   2   3        8.35        0.45     16.32 o 
 -10   3   3       15.13        0.00     16.32 o 
  -9   3   3        0.88        3.58     14.08 o 
  -8   3   3       28.77       23.92     13.19 o 
  -7   3   3      247.27      246.45     11.33 o 
  -6   3   3      381.30      396.32     13.34 o 
  -5   3   3      183.26      192.83      6.29 o 
  -4   3   3       98.03       89.23     10.06 o 
  -3   3   3      881.28      837.32     16.26 o 
  -2   3   3     1477.13     1514.46     10.53 o 
  -1   3   3     1526.25     1589.63     26.64 o 
   0   3   3    10016.16     9774.76    117.60 o 
   1   3   3     2796.34     2933.06     33.13 o 
   2   3   3      946.10      890.58     14.02 o 
   3   3   3      469.79      459.32      7.81 o 
   4   3   3      795.45      806.43     16.86 o 
   5   3   3      827.17      826.19     19.85 o 
   6   3   3      376.66      368.18     21.24 o 
   7   3   3      904.20      886.84     20.62 o 
   8   3   3      203.66      193.85     11.39 o 
   9   3   3       21.85       27.59      9.48 o 
  10   3   3       17.15       31.96     17.88 o 
  11   3   3       33.89       27.27     19.67 o 
 -10   4   3        9.82        0.67     15.87 o 
  -9   4   3        9.65        7.60     15.20 o 
  -8   4   3        0.93        2.76      8.60 o 
  -7   4   3       38.93       49.81     12.07 o 
  -6   4   3      155.02      153.57     11.46 o 
  -5   4   3      480.89      497.71     25.83 o 
  -4   4   3     1780.58     1735.35     22.69 o 
  -3   4   3     1352.07     1297.44     20.81 o 
  -2   4   3     3121.81     3042.94     66.71 o 
  -1   4   3     1614.96     1742.14     11.77 o 
   0   4   3     8035.27     7777.23     85.39 o 
   1   4   3     2183.81     2082.35     19.65 o 
   2   4   3      799.65      817.32     10.83 o 
   3   4   3      418.95      384.37     12.11 o 
   4   4   3      257.56      268.98      9.52 o 
   5   4   3      122.39      131.10      6.71 o 
   6   4   3       14.04       11.88      4.79 o 
   7   4   3       14.94       11.09      8.05 o 
   8   4   3       14.18       20.72     13.30 o 
   9   4   3      240.36      254.35     12.83 o 
  10   4   3        6.25       16.54     17.21 o 
  -9   5   3       69.49       62.59     16.99 o 
  -8   5   3       14.98       25.00     10.26 o 
  -7   5   3       98.19      100.00     10.38 o 
  -6   5   3        5.61        8.29      7.13 o 
  -5   5   3        3.58        0.22      5.73 o 
  -4   5   3       40.14       58.74      8.38 o 
  -3   5   3     1108.80     1091.18     31.34 o 
  -2   5   3     1635.14     1698.58     23.14 o 
  -1   5   3      312.08      363.63      9.59 o 
   0   5   3      759.61      750.22     20.03 o 
   1   5   3     2229.75     2418.79     24.87 o 
   2   5   3       15.83        6.81      3.87 o 
   3   5   3     1373.03     1390.79     15.55 o 
   4   5   3      711.58      729.41     15.70 o 
   5   5   3     1229.88     1251.91     13.80 o 
   6   5   3      215.14      202.52      8.05 o 
   7   5   3       25.42       21.18      8.04 o 
   8   5   3      117.59      107.54      9.92 o 
   9   5   3       16.41        2.46     14.53 o 
  10   5   3        3.60        0.67     14.31 o 
  -9   6   3       73.84       80.03     18.33 o 
  -8   6   3      140.26      139.27     16.99 o 
  -7   6   3       20.94       29.28     13.41 o 
  -6   6   3       68.09       64.16     12.07 o 
  -5   6   3      105.56      140.39     14.08 o 
  -4   6   3       35.89       36.91      8.83 o 
  -3   6   3       41.32       39.10      9.28 o 
  -2   6   3      130.91      128.62      6.48 o 
  -1   6   3      170.39      173.04      6.18 o 
   0   6   3      961.16      942.86     17.55 o 
   1   6   3      608.63      635.36     12.65 o 
   2   6   3      188.87      194.74      4.04 o 
   3   6   3      534.05      500.92     14.32 o 
   4   6   3      120.98      127.73      9.16 o 
   5   6   3      331.83      347.75      7.08 o 
   6   6   3      498.26      516.82     13.04 o 
   7   6   3      798.67      817.55     20.53 o 
   8   6   3       43.83       28.84     13.19 o 
   9   6   3      117.02      129.66     18.33 o 
  10   6   3       22.56       21.01     18.11 o 
  -9   7   3       86.02       76.11     12.89 o 
  -8   7   3      120.04      133.06     12.76 o 
  -7   7   3       98.79       83.02     15.98 o 
  -6   7   3      478.43      450.36     14.61 o 
  -5   7   3      860.27      821.81     18.10 o 
  -4   7   3      546.37      554.26     15.10 o 
  -3   7   3      238.78      258.81     11.31 o 
  -2   7   3      862.26      857.00     19.00 o 
  -1   7   3     1433.53     1423.78     23.65 o 
   0   7   3        5.12        8.03      6.56 o 
   1   7   3      624.57      650.48      9.38 o 
   2   7   3      267.97      271.46     10.06 o 
   3   7   3       13.77       23.69      4.25 o 
   4   7   3       40.06       37.96      6.07 o 
   5   7   3       16.74       17.42      9.85 o 
   6   7   3      113.07      137.08      9.68 o 
   7   7   3      283.17      279.38     12.85 o 
   8   7   3       88.12      130.99     18.33 o 
   9   7   3       65.60       50.74     17.66 o 
  10   7   3       22.19       50.07     19.89 o 
  -8   8   3       20.19       24.27     12.00 o 
  -7   8   3      152.85      160.72     27.27 o 
  -6   8   3        2.91        0.22      9.36 o 
  -5   8   3       55.61       51.25      9.06 o 
  -4   8   3        6.08        2.03      5.72 o 
  -3   8   3        6.74        3.10      5.32 o 
  -2   8   3      225.94      248.26     10.88 o 
  -1   8   3      491.30      501.26     13.12 o 
   0   8   3       45.15       45.18      9.50 o 
   1   8   3      361.98      347.61     12.09 o 
   2   8   3      526.58      546.24     11.47 o 
   3   8   3      226.46      220.82     10.23 o 
   4   8   3      121.54      124.62     11.67 o 
   5   8   3      272.95      272.24      8.86 o 
   6   8   3        0.89        6.61      6.53 o 
   7   8   3        5.88        4.02     13.41 o 
   8   8   3       10.74       10.95     15.20 o 
   9   8   3        0.07        0.00     16.32 o 
  -8   9   3        0.37        4.14     11.37 o 
  -7   9   3       28.06       24.46     11.44 o 
  -6   9   3        0.07        0.89      8.96 o 
  -5   9   3       53.26       46.66     22.24 o 
  -4   9   3       55.74       66.94      8.09 o 
  -3   9   3       18.32       17.30      6.49 o 
  -2   9   3      383.12      342.84     10.32 o 
  -1   9   3      157.46      145.70      8.49 o 
   0   9   3      288.39      284.33     12.65 o 
   1   9   3      263.20      246.47      9.39 o 
   2   9   3      164.57      174.34      9.19 o 
   3   9   3       92.69       87.71      8.63 o 
   4   9   3      285.55      267.79     19.12 o 
   5   9   3      434.39      441.80     13.77 o 
   6   9   3      109.49      118.31      9.72 o 
   7   9   3       29.32        5.81     14.75 o 
   8   9   3       69.83      103.94     21.01 o 
   9   9   3       14.32       15.65     18.78 o 
  -7  10   3       39.42       27.55     12.76 o 
  -6  10   3       66.83       70.02     26.27 o 
  -5  10   3       57.92       66.46     13.52 o 
  -4  10   3      100.03      125.07     13.09 o 
  -3  10   3       80.43       89.96      8.17 o 
  -2  10   3       43.98       57.28      9.84 o 
  -1  10   3        2.21        3.58      7.13 o 
   0  10   3        0.70        4.25      8.06 o 
   1  10   3      112.72      117.94     13.88 o 
   2  10   3       85.53       85.14     12.16 o 
   3  10   3       77.93       88.04      8.92 o 
   4  10   3      268.31      275.27     11.76 o 
   5  10   3      366.04      374.77     13.11 o 
   6  10   3      449.86      494.09     17.13 o 
   7  10   3      274.43      288.84     25.15 o 
   8  10   3       79.04       78.69     19.67 o 
  -6  11   3      111.53      151.74     33.20 o 
  -5  11   3      107.65      108.59     13.05 o 
  -4  11   3      174.67      173.11     11.52 o 
  -3  11   3      224.47      251.30     11.58 o 
  -2  11   3      146.17      161.84     13.91 o 
  -1  11   3      204.81      206.29     13.82 o 
   0  11   3      124.26      121.50      9.25 o 
   1  11   3       12.13       11.87      7.86 o 
   2  11   3      108.31      113.07     14.61 o 
   3  11   3        1.93        1.60      8.01 o 
   4  11   3      149.80      171.25     11.05 o 
   5  11   3       96.60       90.93     11.85 o 
   6  11   3       24.61       28.04     12.95 o 
   7  11   3       41.63       62.16     13.11 o 
  -5  12   3       46.79       42.18     13.35 o 
  -4  12   3      138.43      124.67     14.42 o 
  -3  12   3      152.64      183.09     11.70 o 
  -2  12   3       94.02       99.73     10.28 o 
  -1  12   3      238.17      237.91     33.98 o 
   0  12   3      192.29      195.95     14.31 o 
   1  12   3       43.56       36.62     11.34 o 
   2  12   3       75.29       78.53     10.47 o 
   3  12   3       67.65       87.81     10.67 o 
   4  12   3       47.39       70.12     15.98 o 
   5  12   3       37.07       56.78     13.41 o 
   6  12   3        8.70        9.16     17.21 o 
  -3  13   3       72.84       67.69     10.95 o 
  -2  13   3       55.85       46.22     13.30 o 
  -1  13   3       22.54       34.03     13.27 o 
   0  13   3        2.19        3.54      9.45 o 
   1  13   3       58.83       76.18     10.37 o 
   2  13   3      115.50      134.46     12.69 o 
   3  13   3       52.66       49.04     10.70 o 
   4  13   3       18.40       36.44     18.55 o 
   0  14   3        4.69        6.45     10.84 o 
   1  14   3       14.15       22.99     10.76 o 
   2  14   3       21.94       22.11     13.27 o 
  -3 -11   4       80.69       71.97     15.12 o 
  -2 -11   4      113.14      123.59     16.38 o 
  -1 -11   4       88.83      102.96     15.36 o 
   0 -11   4       59.14       55.26     20.45 o 
   1 -11   4       47.54       42.09     13.24 o 
   2 -11   4        5.23        4.20     12.67 o 
   3 -11   4       49.80       49.87     10.34 o 
   4 -11   4       60.32       51.29     13.85 o 
  -4 -10   4       16.34       11.55     12.48 o 
  -3 -10   4       29.90       34.07     13.15 o 
  -2 -10   4       53.21       40.41     13.27 o 
  -1 -10   4        8.62        0.89     10.71 o 
   0 -10   4      115.80      106.13     14.80 o 
   1 -10   4      108.97      104.01     14.07 o 
   2 -10   4      167.16      193.67     13.26 o 
   3 -10   4       49.56       40.32      9.41 o 
   4 -10   4       19.26       34.16     12.89 o 
   5 -10   4      142.57      156.35     42.36 o 
  -6  -9   4       34.34       39.10     13.71 o 
  -5  -9   4       26.51       17.98     12.73 o 
  -4  -9   4        5.20        1.08     11.00 o 
  -3  -9   4       21.32       18.84     11.37 o 
  -2  -9   4       33.93       34.59     17.44 o 
  -1  -9   4       14.03        8.56     10.94 o 
   0  -9   4       99.79      101.85     12.51 o 
   1  -9   4        6.05        7.26      7.80 o 
   2  -9   4       51.84       59.61      8.71 o 
   3  -9   4      230.44      232.42     21.52 o 
   4  -9   4      202.00      223.00     15.36 o 
   5  -9   4       68.99       85.73     12.83 o 
   6  -9   4        8.59       26.56     12.35 o 
   7  -9   4       23.43       24.27     12.67 o 
  -7  -8   4       34.08       35.63     13.49 o 
  -6  -8   4       49.73       66.01     13.64 o 
  -5  -8   4       72.94       73.69     12.96 o 
  -4  -8   4      143.82      152.19     13.21 o 
  -3  -8   4       20.55       25.86     11.17 o 
  -2  -8   4       11.89       19.73     13.52 o 
  -1  -8   4        4.14        0.45      9.44 o 
   0  -8   4       17.87       24.38      9.70 o 
   1  -8   4        2.84        6.30      6.69 o 
   2  -8   4       14.01       14.11      7.14 o 
   3  -8   4       27.46       18.28      7.42 o 
   4  -8   4       40.32       49.89      7.87 o 
   5  -8   4       63.44       52.87     11.33 o 
   6  -8   4       26.07       34.67     11.58 o 
   7  -8   4        2.11        0.00     10.79 o 
   8  -8   4        2.36        0.00     12.78 o 
  -7  -7   4       13.04       17.56     12.53 o 
  -6  -7   4       13.29       16.88     11.62 o 
  -5  -7   4       37.99       30.42     21.57 o 
  -4  -7   4       68.71       63.68     10.44 o 
  -3  -7   4      158.85      137.58     13.34 o 
  -2  -7   4      152.04      141.54     11.74 o 
  -1  -7   4      161.18      135.90     11.85 o 
   0  -7   4       23.69       15.61      6.13 o 
   1  -7   4       36.83       44.26      6.51 o 
   2  -7   4      264.22      252.00     16.87 o 
   3  -7   4      168.87      167.58     23.16 o 
   4  -7   4       27.42       15.71      6.52 o 
   5  -7   4       36.71       29.49      9.72 o 
   6  -7   4        0.66        2.05      9.45 o 
   7  -7   4        4.98        3.46     10.68 o 
   8  -7   4       67.32       68.09     11.93 o 
  -8  -6   4        0.15       10.95     20.12 o 
  -7  -6   4        1.80        5.59     11.06 o 
  -6  -6   4        0.84        0.45      9.66 o 
  -5  -6   4        1.53        3.22      8.78 o 
  -4  -6   4       45.23       41.70     10.76 o 
  -3  -6   4      312.60      265.75     12.19 o 
  -2  -6   4      348.23      358.50     13.43 o 
  -1  -6   4      458.41      455.77     14.26 o 
   0  -6   4      665.70      665.80     13.48 o 
   1  -6   4       21.79       22.25      5.44 o 
   2  -6   4      622.69      637.37     11.22 o 
   3  -6   4      403.93      365.36     11.27 o 
   4  -6   4      266.39      241.34      8.83 o 
   5  -6   4      544.70      544.80     17.55 o 
   6  -6   4      415.46      413.96     16.16 o 
   7  -6   4       73.34       71.33     11.62 o 
   8  -6   4        1.24        5.87     10.02 o 
   9  -6   4       30.66       24.14     10.88 o 
  -7  -5   4      310.30      288.19     23.92 o 
  -6  -5   4       86.67       90.53     10.34 o 
  -5  -5   4      175.91      181.26     16.32 o 
  -4  -5   4       12.21        6.19      9.10 o 
  -3  -5   4        6.20        8.98      7.11 o 
  -2  -5   4       63.00       74.85     11.35 o 
  -1  -5   4       80.90       86.31      4.27 o 
   0  -5   4      652.43      670.37     12.01 o 
   1  -5   4      292.66      306.16      7.83 o 
   2  -5   4      978.95      990.75     15.50 o 
   3  -5   4     1769.77     1826.79     21.35 o 
   4  -5   4     1008.51      975.16     30.67 o 
   5  -5   4      498.26      468.95     14.48 o 
   6  -5   4      794.89      756.16     21.14 o 
   7  -5   4        2.30        4.39      9.10 o 
   8  -5   4      145.25      193.12     18.22 o 
   9  -5   4        3.42        6.54     10.56 o 
  -9  -4   4       50.73       35.54     19.67 o 
  -8  -4   4       99.35       89.42     19.45 o 
  -7  -4   4      127.37      126.75     18.55 o 
  -6  -4   4      397.55      389.64     41.14 o 
  -5  -4   4      777.64      827.24     23.71 o 
  -4  -4   4      301.30      292.72     14.50 o 
  -3  -4   4      277.37      303.11     22.36 o 
  -2  -4   4      837.68      861.55     18.85 o 
  -1  -4   4      484.53      485.37     12.24 o 
   0  -4   4      638.98      646.75      9.49 o 
   1  -4   4      451.73      444.16     12.25 o 
   2  -4   4      170.22      207.60     11.31 o 
   3  -4   4      116.53      115.02      5.13 o 
   4  -4   4       33.63       33.28      6.60 o 
   5  -4   4       68.75       80.90      6.93 o 
   6  -4   4      192.96      200.56     11.55 o 
   7  -4   4       87.38       96.32     12.85 o 
   8  -4   4      181.77      207.45     13.52 o 
   9  -4   4       75.09       81.09     12.14 o 
  10  -4   4        7.30        0.00     11.45 o 
  -9  -3   4        7.00       10.51     17.66 o 
  -8  -3   4      105.37      123.84     18.11 o 
  -7  -3   4        9.30       17.44     13.64 o 
  -6  -3   4      434.03      418.85     14.92 o 
  -5  -3   4      662.89      664.31     15.21 o 
  -4  -3   4      740.79      748.61     14.83 o 
  -3  -3   4      757.45      760.56     19.93 o 
  -2  -3   4      174.95      197.55      9.94 o 
  -1  -3   4      795.23      805.87     15.97 o 
   0  -3   4      195.24      167.82      7.72 o 
   1  -3   4      593.55      533.61     10.61 o 
   2  -3   4       21.56       15.73      5.51 o 
   3  -3   4      327.91      337.58      9.19 o 
   4  -3   4      229.12      217.27      6.40 o 
   5  -3   4       29.27       31.76     12.96 o 
   6  -3   4      100.07      101.03      9.36 o 
   7  -3   4      110.70      103.75     10.03 o 
   8  -3   4        0.80        2.96      8.97 o 
   9  -3   4        0.42        0.43      8.68 o 
  10  -3   4        5.46        3.14     10.68 o 
  -9  -2   4        4.51        0.22     16.09 o 
  -8  -2   4       41.81       34.65     16.09 o 
  -7  -2   4       81.31       93.44     15.42 o 
  -6  -2   4      179.53      196.04     17.21 o 
  -5  -2   4      634.12      643.55     13.37 o 
  -4  -2   4       41.35       37.55      7.07 o 
  -3  -2   4     1487.37     1633.34     34.20 o 
  -2  -2   4     1818.20     1697.99     20.50 o 
  -1  -2   4     2864.50     2877.03     36.91 o 
   0  -2   4       96.22      106.15      8.66 o 
   1  -2   4      821.73      799.58      5.69 o 
   2  -2   4     2251.66     2297.51     20.13 o 
   3  -2   4      639.17      574.69     12.80 o 
   4  -2   4     1557.62     1573.15     17.52 o 
   5  -2   4       14.72       11.58      5.25 o 
   6  -2   4      139.05      136.74     11.62 o 
   7  -2   4      113.88      100.37     12.07 o 
   8  -2   4        6.60       10.73     11.18 o 
   9  -2   4        3.77        0.22     11.85 o 
  10  -2   4        9.82       21.24     15.20 o 
  -9  -1   4        7.31       28.84     16.76 o 
  -8  -1   4      131.25      160.51     18.55 o 
  -7  -1   4      328.97      319.06     23.48 o 
  -6  -1   4      149.97      148.07     16.21 o 
  -5  -1   4        0.67        2.59      5.82 o 
  -4  -1   4       46.86       51.25      5.29 o 
  -3  -1   4      771.63      812.86     13.09 o 
  -2  -1   4       29.03       25.59      4.27 o 
  -1  -1   4      183.86      155.11     12.75 o 
   0  -1   4      998.73      972.40      7.07 o 
   1  -1   4     3102.20     3025.02     26.41 o 
   2  -1   4     1450.28     1465.13     16.11 o 
   3  -1   4      453.91      524.57     15.43 o 
   4  -1   4      442.52      419.97      4.42 o 
   5  -1   4      621.96      628.34     19.24 o 
   6  -1   4      321.35      320.23     12.96 o 
   7  -1   4      184.09      174.11      9.64 o 
   8  -1   4      273.09      247.44     12.33 o 
   9  -1   4       37.88       29.65     10.08 o 
  10  -1   4       25.62       11.71     10.62 o 
  11  -1   4        2.94        0.00     10.78 o 
 -10   0   4       86.06       85.84     20.79 o 
  -9   0   4        7.76        9.84     15.65 o 
  -8   0   4      257.48      268.28     23.03 o 
  -7   0   4      366.58      373.18     21.02 o 
  -6   0   4       65.64       90.07     14.08 o 
  -5   0   4      460.86      443.99     13.18 o 
  -4   0   4      764.92      807.04     17.26 o 
  -3   0   4      673.88      696.73      6.95 o 
  -2   0   4       23.27       18.58      4.02 o 
  -1   0   4     1240.42     1191.83     44.42 o 
   0   0   4      952.50      870.38      9.65 o 
   1   0   4      620.38      689.43     13.13 o 
   2   0   4       30.88       14.94      4.13 o 
   3   0   4       62.46       54.22      4.56 o 
   4   0   4       12.93       16.49      3.79 o 
   5   0   4       40.38       24.41      5.89 o 
   6   0   4      276.12      280.59     10.35 o 
   7   0   4       73.37       69.69     14.19 o 
   8   0   4      258.20      255.44     31.08 o 
   9   0   4      277.18      266.02     13.89 o 
  10   0   4       45.19       44.13     11.39 o 
  11   0   4        8.38        0.45     11.28 o 
 -10   1   4       10.69        0.67     16.09 o 
  -9   1   4        0.43        0.22     15.20 o 
  -8   1   4      101.96       86.29     17.66 o 
  -7   1   4       88.15       76.90     13.86 o 
  -6   1   4        5.06        4.92      9.84 o 
  -5   1   4      271.00      243.19      7.45 o 
  -4   1   4      116.74      120.64      6.31 o 
  -3   1   4      990.24     1016.53     14.65 o 
  -2   1   4     1551.74     1601.27     29.46 o 
  -1   1   4     8105.75     7802.10     80.13 o 
   0   1   4     7551.34     7731.93     65.83 o 
   1   1   4     3409.22     3360.20     57.18 o 
   2   1   4     4808.08     4602.39     78.57 o 
   3   1   4     1226.28     1222.81     15.24 o 
   4   1   4      873.49      899.24      8.73 o 
   5   1   4      365.97      409.94     12.39 o 
   6   1   4      445.20      454.14     10.91 o 
   7   1   4      161.18      166.28     13.41 o 
   8   1   4      107.70      120.53     11.70 o 
   9   1   4       16.58       16.59      9.45 o 
  10   1   4       19.05       19.57     10.56 o 
  11   1   4       16.75        5.17     11.22 o 
 -10   2   4        2.50        2.68     16.54 o 
  -9   2   4       52.64       57.00     16.99 o 
  -8   2   4       12.77        5.14     13.19 o 
  -7   2   4       79.11       61.47     12.74 o 
  -6   2   4       25.00       35.43      8.83 o 
  -5   2   4      176.07      185.30      7.84 o 
  -4   2   4      364.68      377.84      9.92 o 
  -3   2   4     1217.16     1308.36     14.28 o 
  -2   2   4     4585.40     4633.16     56.21 o 
  -1   2   4     8194.05     8127.30     86.55 o 
   0   2   4    11511.55    11611.65    133.75 o 
   1   2   4      547.49      645.46      5.82 o 
   2   2   4     5133.55     4871.36     88.21 o 
   3   2   4     1851.72     1786.79     15.45 o 
   4   2   4      962.23      893.84     15.29 o 
   5   2   4      522.74      499.85     17.05 o 
   6   2   4      381.43      375.54      9.07 o 
   7   2   4       10.01       17.77      7.11 o 
   8   2   4      110.71       94.37      9.47 o 
   9   2   4       59.46       39.52      9.55 o 
  10   2   4       10.25       22.72     10.51 o 
  11   2   4       77.50       84.60     12.67 o 
  -9   3   4       51.69       67.51     18.55 o 
  -8   3   4       31.96       38.00     15.42 o 
  -7   3   4      134.09       95.68     13.41 o 
  -6   3   4       82.71       72.57     11.85 o 
  -5   3   4        0.77        1.64      4.17 o 
  -4   3   4       33.95       26.79      6.46 o 
  -3   3   4      294.55      292.43      8.75 o 
  -2   3   4      128.75      127.13     10.28 o 
  -1   3   4     1514.15     1496.44     43.04 o 
   0   3   4    11701.09    11874.32    184.67 o 
   1   3   4     3180.35     3174.31     38.48 o 
   2   3   4     4114.59     4138.61     64.75 o 
   3   3   4     7330.75     7460.58    191.95 o 
   4   3   4     1222.64     1257.14     19.02 o 
   5   3   4     1781.12     1783.81     55.33 o 
   6   3   4      421.20      412.05     13.34 o 
   7   3   4      572.04      574.02     13.12 o 
   8   3   4       57.91       56.65     10.03 o 
   9   3   4        2.80        0.89      8.64 o 
  10   3   4       32.73       49.92     11.03 o 
  11   3   4        0.24        0.00     17.21 o 
  -9   4   4      100.27       82.04     17.88 o 
  -8   4   4      158.61      163.86     19.00 o 
  -7   4   4      266.84      263.26     12.64 o 
  -6   4   4        8.15        3.35      6.68 o 
  -5   4   4       14.61       13.50      6.61 o 
  -4   4   4     1388.23     1428.34     25.52 o 
  -3   4   4       85.76       92.15      5.44 o 
  -2   4   4      286.72      263.71     11.07 o 
  -1   4   4       44.27       35.77     15.20 o 
   0   4   4      380.07      356.52      8.05 o 
   1   4   4     1290.09     1270.52     10.42 o 
   2   4   4      378.06      408.37      6.97 o 
   3   4   4      424.13      522.34     12.55 o 
   4   4   4      138.25      140.22      8.34 o 
   5   4   4      183.36      167.73      7.37 o 
   6   4   4      142.24      136.23      9.93 o 
   7   4   4        6.80        1.24      7.27 o 
   8   4   4       31.64       28.11      8.37 o 
   9   4   4       73.13       81.03     11.51 o 
  10   4   4       17.13       16.51     18.44 o 
  11   4   4       48.04       72.65     22.58 o 
  -9   5   4       21.79       26.15     15.87 o 
  -8   5   4        9.60        2.68     14.98 o 
  -7   5   4      402.50      405.49     14.75 o 
  -6   5   4      382.73      382.61     14.53 o 
  -5   5   4       85.99       73.55      9.94 o 
  -4   5   4      462.73      494.23     23.48 o 
  -3   5   4      582.23      584.14     12.89 o 
  -2   5   4     2476.95     2583.36     53.60 o 
  -1   5   4     2187.25     2202.81     35.36 o 
   0   5   4     1783.38     1806.29     16.94 o 
   1   5   4     1647.15     1743.63     20.40 o 
   2   5   4       64.66       54.94      3.39 o 
   3   5   4      256.95      210.32     10.14 o 
   4   5   4      155.85      137.89      9.52 o 
   5   5   4      736.44      726.05      9.43 o 
   6   5   4       37.65       43.37      5.50 o 
   7   5   4       32.79       44.19      7.51 o 
   8   5   4       21.15       20.01      9.17 o 
   9   5   4       84.16      110.98     12.16 o 
  10   5   4        4.12        1.12     15.65 o 
  -9   6   4        1.81        0.22     15.42 o 
  -8   6   4        6.73        6.34     10.37 o 
  -7   6   4        0.53        2.09      8.64 o 
  -6   6   4       73.49       77.58      9.31 o 
  -5   6   4      163.33      149.34     13.86 o 
  -4   6   4      127.50      115.58     12.52 o 
  -3   6   4      502.85      503.74     10.04 o 
  -2   6   4      207.92      189.45      9.64 o 
  -1   6   4      748.45      740.42     13.14 o 
   0   6   4     2072.87     2041.68     13.20 o 
   1   6   4     3129.94     3068.35     40.82 o 
   2   6   4     1497.16     1507.67     18.77 o 
   3   6   4     3507.33     3480.16     36.19 o 
   4   6   4     1070.89     1082.47     15.50 o 
   5   6   4      400.63      382.10     10.35 o 
   6   6   4      221.87      221.61      8.21 o 
   7   6   4      340.13      359.30     12.56 o 
   8   6   4       24.68        8.10      9.16 o 
   9   6   4       16.57       25.71     15.20 o 
  10   6   4        3.13        0.00     16.32 o 
  -8   7   4        0.66        0.00     13.64 o 
  -7   7   4        2.18        6.93     13.86 o 
  -6   7   4       94.01      105.05     11.17 o 
  -5   7   4        0.16        0.89      7.90 o 
  -4   7   4      139.31      164.27     24.93 o 
  -3   7   4       79.48       97.01      6.56 o 
  -2   7   4      293.14      299.25     10.59 o 
  -1   7   4      152.58      141.77      9.91 o 
   0   7   4      674.29      729.91     12.01 o 
   1   7   4      212.73      194.82     13.58 o 
   2   7   4      737.09      707.93     13.29 o 
   3   7   4     1017.33     1030.98     12.08 o 
   4   7   4     1021.48     1024.23     15.91 o 
   5   7   4      493.22      463.43     14.61 o 
   6   7   4      157.31      146.13     15.21 o 
   7   7   4      133.52      139.89     12.63 o 
   8   7   4       39.94       57.89     11.46 o 
   9   7   4       42.11       48.28     15.65 o 
  10   7   4       25.55       44.48     18.33 o 
  -8   8   4        0.79        4.78     11.16 o 
  -7   8   4       25.01       19.20     11.06 o 
  -6   8   4       48.20       58.57     17.10 o 
  -5   8   4       12.56       21.11      8.81 o 
  -4   8   4       43.94       44.34      8.02 o 
  -3   8   4       51.40       46.41      6.67 o 
  -2   8   4       16.50       19.08      5.71 o 
  -1   8   4       44.49       41.21      5.28 o 
   0   8   4       22.59       21.82      5.67 o 
   1   8   4      195.28      167.00      8.90 o 
   2   8   4       15.57       21.03      6.62 o 
   3   8   4      187.03      214.85      7.82 o 
   4   8   4      163.52      150.35      9.06 o 
   5   8   4      417.47      420.00     17.46 o 
   6   8   4      420.25      415.52     15.46 o 
   7   8   4       26.18       30.19      9.95 o 
   8   8   4       21.13       28.61     14.53 o 
   9   8   4       34.32       20.79     17.66 o 
  -7   9   4       31.91       21.06     18.22 o 
  -6   9   4        6.43        7.15     10.06 o 
  -5   9   4       71.35       75.29     10.82 o 
  -4   9   4      238.37      220.09     12.01 o 
  -3   9   4      700.38      670.31     14.76 o 
  -2   9   4     1029.55     1041.02     34.01 o 
  -1   9   4      434.80      414.36      9.59 o 
   0   9   4      180.12      177.19     10.01 o 
   1   9   4      551.40      575.80     15.85 o 
   2   9   4       81.11       90.86      8.93 o 
   3   9   4       57.06       67.33      7.18 o 
   4   9   4       51.42       53.99      8.43 o 
   5   9   4        3.62        3.06      6.99 o 
   6   9   4      107.89      111.29     12.37 o 
   7   9   4       33.87       15.65     13.19 o 
   8   9   4       23.84       17.66     16.32 o 
  -7  10   4        5.72        4.41     11.62 o 
  -6  10   4        2.50        0.00      9.88 o 
  -5  10   4       34.51       35.38     10.92 o 
  -4  10   4       34.79       44.31     15.20 o 
  -3  10   4      123.77      112.39      9.20 o 
  -2  10   4      485.39      455.23     17.80 o 
  -1  10   4      445.51      441.74     15.10 o 
   0  10   4      308.56      328.79     11.77 o 
   1  10   4      665.39      638.00     23.18 o 
   2  10   4      706.04      697.44     15.53 o 
   3  10   4      565.39      545.62     13.83 o 
   4  10   4      735.92      727.04     16.24 o 
   5  10   4      140.70      159.72     14.41 o 
   6  10   4       50.65       41.55      9.75 o 
  -6  11   4        2.57        5.38     11.89 o 
  -5  11   4        0.14        3.05     10.52 o 
  -4  11   4        0.07        2.34      7.99 o 
  -3  11   4        1.21        4.13      7.75 o 
  -2  11   4        2.59        4.56      7.26 o 
  -1  11   4       18.41       23.53     13.08 o 
   0  11   4       24.55       25.70     11.17 o 
   1  11   4      194.62      185.60     11.33 o 
   2  11   4        8.80        7.68      7.39 o 
   3  11   4       72.14       70.00      8.85 o 
   4  11   4      239.33      241.41     18.19 o 
   5  11   4      112.04      107.19     14.64 o 
   6  11   4        8.74       10.28     14.75 o 
   7  11   4       23.66       42.69     16.76 o 
  -5  12   4       15.90        0.67     11.70 o 
  -4  12   4       16.82       24.33      9.45 o 
  -3  12   4        3.84        7.24      9.13 o 
  -2  12   4        2.73        4.37     10.76 o 
  -1  12   4       49.57       48.05     12.32 o 
   0  12   4       14.54       24.84      8.69 o 
   1  12   4       16.74       14.55      9.05 o 
   2  12   4       28.91       20.82      8.96 o 
   3  12   4      224.37      205.23     20.34 o 
   4  12   4      108.96      119.47     15.31 o 
   5  12   4       13.20        1.12     16.99 o 
   6  12   4       22.86       21.24     16.54 o 
  -3  13   4       66.12       84.11     11.31 o 
  -2  13   4       40.54       36.27     28.61 o 
  -1  13   4      129.97      143.43     11.68 o 
   0  13   4       15.93       14.05      9.56 o 
   1  13   4       53.98       39.05     12.88 o 
   2  13   4      135.12      143.83     14.15 o 
   3  13   4       23.71       27.78     12.32 o 
   4  13   4        0.11        6.61     12.63 o 
   5  13   4        3.03        1.12     17.88 o 
  -1  14   4       73.85       89.56     15.42 o 
   0  14   4       54.41       45.94     13.84 o 
   1  14   4       90.37       89.97     14.54 o 
   2  14   4       64.92       41.14     22.35 o 
  -1 -11   5       13.01       18.69     14.50 o 
   0 -11   5        1.36        6.29     13.58 o 
   1 -11   5        2.36        9.87     14.23 o 
   2 -11   5        4.02        0.29     12.99 o 
  -3 -10   5       57.09       55.28     14.57 o 
  -2 -10   5       56.29       76.40     29.51 o 
  -1 -10   5       31.86       32.09     12.86 o 
   0 -10   5       29.08       44.95     12.86 o 
   1 -10   5       32.05       49.94     13.42 o 
   2 -10   5       50.00       55.03     13.20 o 
   3 -10   5       22.45       16.63      9.51 o 
   4 -10   5        8.45       21.93     12.39 o 
   5 -10   5        3.79        8.21     12.99 o 
  -5  -9   5        9.81       14.89     13.43 o 
  -4  -9   5       59.92       62.79     14.16 o 
  -3  -9   5       84.83       54.53     13.24 o 
  -2  -9   5       70.29       84.59     16.43 o 
  -1  -9   5      153.27      175.54     23.70 o 
   0  -9   5      233.37      263.34     16.80 o 
   1  -9   5      178.69      217.88     24.26 o 
   2  -9   5      107.57      120.70     15.76 o 
   3  -9   5      103.35      102.42     18.38 o 
   4  -9   5      108.79      118.61     13.27 o 
   5  -9   5       34.40       35.36     15.87 o 
   6  -9   5        5.20        1.34     11.54 o 
  -6  -8   5        0.05        1.19     12.85 o 
  -5  -8   5       35.50       32.04     13.12 o 
  -4  -8   5       60.59       58.85     13.01 o 
  -3  -8   5       26.69       17.21     14.86 o 
  -2  -8   5        3.60        9.11     10.90 o 
  -1  -8   5       36.97       37.00     11.23 o 
   0  -8   5        5.13        0.22     10.31 o 
   1  -8   5       46.98       59.71     16.09 o 
   2  -8   5      293.08      286.90     11.53 o 
   3  -8   5       69.88       71.58     10.37 o 
   4  -8   5      142.11      166.91     12.97 o 
   5  -8   5       99.72      108.75     13.58 o 
   6  -8   5       59.51       64.46     28.17 o 
   7  -8   5       32.85       20.40     12.57 o 
  -7  -7   5        0.79        2.47     12.41 o 
  -6  -7   5       51.96       49.20     12.41 o 
  -5  -7   5       98.86       71.51     12.72 o 
  -4  -7   5       23.97       24.06     10.59 o 
  -3  -7   5      184.26      157.43     37.11 o 
  -2  -7   5      177.88      167.44     13.46 o 
  -1  -7   5       71.05       56.25      9.63 o 
   0  -7   5       34.23       27.51     13.08 o 
   1  -7   5       59.48       54.61      7.34 o 
   2  -7   5      231.64      262.14     10.87 o 
   3  -7   5      184.28      187.57      9.41 o 
   4  -7   5      208.82      229.44     21.57 o 
   5  -7   5      137.83      150.11     22.02 o 
   6  -7   5       86.85       85.70     13.75 o 
   7  -7   5       77.28       94.82     13.04 o 
   8  -7   5      139.14      181.89     48.84 o 
  -7  -6   5       49.52       29.73     11.97 o 
  -6  -6   5      192.94      183.71     55.55 o 
  -5  -6   5      401.90      406.94     22.58 o 
  -4  -6   5      376.81      352.20     20.12 o 
  -3  -6   5      868.72      829.92     20.18 o 
  -2  -6   5      648.89      617.26     21.14 o 
  -1  -6   5      422.68      434.27     23.03 o 
   0  -6   5      350.68      341.86     13.59 o 
   1  -6   5      427.04      409.03     10.52 o 
   2  -6   5      218.14      219.83      9.11 o 
   3  -6   5       61.95       57.66      7.18 o 
   4  -6   5       15.53       13.24     10.29 o 
   5  -6   5       42.80       37.37      9.29 o 
   6  -6   5       17.51       18.88     14.31 o 
   7  -6   5        0.29        3.45      9.78 o 
   8  -6   5       68.05       85.45     17.10 o 
   9  -6   5        0.95        1.79     11.71 o 
  -8  -5   5        5.28        2.24     19.00 o 
  -7  -5   5       16.92       12.07     15.42 o 
  -6  -5   5      308.33      280.49     14.18 o 
  -5  -5   5      243.14      228.09     13.56 o 
  -4  -5   5      914.21      923.40     20.76 o 
  -3  -5   5      637.15      624.17     19.07 o 
  -2  -5   5      490.20      449.09     13.66 o 
  -1  -5   5      547.80      506.81     24.04 o 
   0  -5   5     1032.29     1048.66     15.51 o 
   1  -5   5      385.99      368.05     10.25 o 
   2  -5   5      908.48      873.34     14.39 o 
   3  -5   5      228.45      234.53     13.07 o 
   4  -5   5      378.05      387.69     11.39 o 
   5  -5   5       68.75       74.79      9.26 o 
   6  -5   5       11.24       13.72     11.51 o 
   7  -5   5        1.86        1.34      8.86 o 
   8  -5   5       23.60       34.69     10.56 o 
   9  -5   5        0.81        0.34     10.85 o 
  -8  -4   5        2.79        1.12     16.32 o 
  -7  -4   5       23.93        1.79     14.98 o 
  -6  -4   5      231.18      217.27     12.78 o 
  -5  -4   5        0.85        2.00      8.08 o 
  -4  -4   5      208.91      172.60     12.28 o 
  -3  -4   5      259.68      235.02      9.29 o 
  -2  -4   5       10.49       12.08      6.59 o 
  -1  -4   5        4.19        0.82      8.47 o 
   0  -4   5       92.90       86.48      7.17 o 
   1  -4   5      306.48      316.95      8.16 o 
   2  -4   5      517.82      505.73     10.46 o 
   3  -4   5      272.90      252.49      7.95 o 
   4  -4   5       96.44       93.51      6.14 o 
   5  -4   5       43.85       50.45      8.69 o 
   6  -4   5      170.46      179.36     11.40 o 
   7  -4   5        5.73        4.98      8.68 o 
   8  -4   5      168.48      192.89     38.00 o 
   9  -4   5       92.11       87.63     25.26 o 
  10  -4   5       23.12       21.43     11.60 o 
  -9  -3   5       26.83       23.02     19.22 o 
  -8  -3   5       62.26       59.46     18.78 o 
  -7  -3   5        3.14        0.00     14.08 o 
  -6  -3   5       15.70       16.94     14.08 o 
  -5  -3   5        4.17        0.90      7.88 o 
  -4  -3   5        1.97        1.47      6.79 o 
  -3  -3   5        8.99        9.06      7.38 o 
  -2  -3   5      141.55      156.54      5.98 o 
  -1  -3   5     1588.42     1570.11     15.79 o 
   0  -3   5      689.04      676.64      6.90 o 
   1  -3   5      479.90      484.39     12.25 o 
   2  -3   5        9.07       11.44      4.55 o 
   3  -3   5      208.80      177.78      5.53 o 
   4  -3   5      524.34      520.76      9.94 o 
   5  -3   5      464.83      416.24     14.77 o 
   6  -3   5      332.29      322.30     11.37 o 
   7  -3   5      411.00      387.54     15.01 o 
   8  -3   5      282.54      279.47     20.79 o 
   9  -3   5       21.96        9.87     10.04 o 
  10  -3   5       40.88       47.90     11.93 o 
  -9  -2   5        5.77        9.39     18.33 o 
  -8  -2   5      141.72      106.86     20.79 o 
  -7  -2   5       60.39       32.64     13.41 o 
  -6  -2   5      665.78      605.64     18.36 o 
  -5  -2   5      489.72      485.69     21.02 o 
  -4  -2   5      240.53      227.22     21.91 o 
  -3  -2   5      550.12      511.58     16.89 o 
  -2  -2   5     1279.08     1258.71     25.29 o 
  -1  -2   5     3810.93     3887.74     37.43 o 
   0  -2   5     2791.58     2773.21     19.17 o 
   1  -2   5      458.05      457.01     12.11 o 
   2  -2   5        4.78        5.99      4.57 o 
   3  -2   5      578.06      555.22     11.89 o 
   4  -2   5      246.16      273.07      6.57 o 
   5  -2   5       93.59       83.14     15.09 o 
   6  -2   5       11.78        8.01      6.68 o 
   7  -2   5      306.13      269.24     16.88 o 
   8  -2   5      636.08      623.33     21.13 o 
   9  -2   5       86.73       71.60     11.35 o 
  10  -2   5       43.77       46.78     11.96 o 
  -9  -1   5        2.76       13.86     16.54 o 
  -8  -1   5        9.86        4.69     15.42 o 
  -7  -1   5        1.85        1.79     12.52 o 
  -6  -1   5      275.61      273.23     13.59 o 
  -5  -1   5       14.56        4.67      6.55 o 
  -4  -1   5        6.20        1.68      6.01 o 
  -3  -1   5     1198.63     1176.39     21.32 o 
  -2  -1   5       31.43       23.43      8.14 o 
  -1  -1   5      497.06      495.79     19.91 o 
   0  -1   5     1149.36     1205.97     21.46 o 
   1  -1   5     2372.63     2336.70     32.03 o 
   2  -1   5      119.15       91.79      2.92 o 
   3  -1   5      246.87      264.67     11.00 o 
   4  -1   5      896.65      857.13     15.49 o 
   5  -1   5      343.87      326.59     14.42 o 
   6  -1   5      510.11      491.25     25.72 o 
   7  -1   5       93.97      112.89     14.53 o 
   8  -1   5        0.46        0.00     11.40 o 
   9  -1   5        0.06        0.00     11.85 o 
  10  -1   5        2.04        0.22     13.41 o 
  -9   0   5        5.72       11.85     16.54 o 
  -8   0   5      191.46      143.97     19.67 o 
  -7   0   5      114.22      130.77     13.86 o 
  -6   0   5      144.68      138.43      8.69 o 
  -5   0   5        1.48        6.71      6.16 o 
  -4   0   5       19.81       22.48      6.24 o 
  -3   0   5      369.79      377.08     10.90 o 
  -2   0   5       21.99       18.43      4.26 o 
  -1   0   5       19.61       13.04      2.14 o 
   0   0   5     1313.31     1325.48     18.67 o 
   1   0   5     1270.91     1302.98     11.07 o 
   2   0   5     1651.61     1567.98     18.11 o 
   3   0   5      523.59      539.74      8.26 o 
   4   0   5     1587.52     1606.66     26.14 o 
   5   0   5      327.77      344.58     10.96 o 
   6   0   5      632.66      608.34     14.30 o 
   7   0   5      237.83      241.42     12.73 o 
   8   0   5      141.99      134.79     10.27 o 
   9   0   5       63.93       55.06     10.59 o 
  10   0   5       15.91        8.37     10.30 o 
  11   0   5        5.96        3.88     12.02 o 
  -9   1   5        8.51        5.36     16.76 o 
  -8   1   5      171.15      122.06     16.32 o 
  -7   1   5      144.06      164.53     18.78 o 
  -6   1   5       95.22      100.44      9.94 o 
  -5   1   5      643.81      645.49     15.21 o 
  -4   1   5      453.45      473.19     11.06 o 
  -3   1   5       15.86       17.79      5.84 o 
  -2   1   5      272.38      291.24     11.78 o 
  -1   1   5      117.70      120.84      3.40 o 
   0   1   5      334.29      401.70     10.65 o 
   1   1   5       13.84       28.08      6.67 o 
   2   1   5      725.45      723.41      9.77 o 
   3   1   5      267.09      321.37      6.90 o 
   4   1   5     1338.87     1267.50     44.90 o 
   5   1   5      661.19      664.57      8.45 o 
   6   1   5      241.63      218.34     10.24 o 
   7   1   5      542.09      543.75     14.85 o 
   8   1   5       15.40       11.52      8.45 o 
   9   1   5       45.19       45.25      9.08 o 
  10   1   5       39.82       50.68     11.93 o 
  11   1   5       17.63        6.54     11.26 o 
  -9   2   5       32.56       44.93     17.44 o 
  -8   2   5      248.02      275.43     20.57 o 
  -7   2   5       60.73       81.37     16.54 o 
  -6   2   5      329.14      325.10     16.77 o 
  -5   2   5     2276.66     2261.27     77.74 o 
  -4   2   5     1885.42     1890.99     21.12 o 
  -3   2   5      801.17      776.47     13.28 o 
  -2   2   5     2748.76     2780.78     22.06 o 
  -1   2   5      198.72      193.70      6.37 o 
   0   2   5       71.67       64.11      3.47 o 
   1   2   5      466.70      444.76     27.07 o 
   2   2   5       84.66       78.66      5.11 o 
   3   2   5        4.26        2.93      2.67 o 
   4   2   5       45.03       50.67     11.40 o 
   5   2   5      419.78      388.16     13.56 o 
   6   2   5        5.85        3.07      7.02 o 
   7   2   5      379.22      388.13     13.99 o 
   8   2   5      270.49      264.30     14.98 o 
   9   2   5      208.59      189.70     12.01 o 
  10   2   5       27.04       19.29     10.50 o 
  11   2   5       22.46       25.62     12.51 o 
  -9   3   5        1.99        0.22     15.20 o 
  -8   3   5       93.83       88.97     17.66 o 
  -7   3   5      212.76      234.52     18.11 o 
  -6   3   5       36.93       54.10     14.98 o 
  -5   3   5      751.20      792.91     12.41 o 
  -4   3   5      906.30      922.59     11.09 o 
  -3   3   5      848.58      824.41     19.48 o 
  -2   3   5     2938.21     3089.04     44.89 o 
  -1   3   5       44.80       35.63      6.37 o 
   0   3   5       29.47       17.94      2.30 o 
   1   3   5      197.36      224.05      8.72 o 
   2   3   5     2205.69     2226.81     35.45 o 
   3   3   5     1863.73     1960.94     33.97 o 
   4   3   5     1837.03     1858.11     78.99 o 
   5   3   5     1247.42     1250.14     18.31 o 
   6   3   5        5.00        5.35      7.25 o 
   7   3   5        1.61        5.28      6.65 o 
   8   3   5       15.98       10.10      7.90 o 
   9   3   5       15.39       21.12      9.70 o 
  10   3   5        0.16        0.23     10.04 o 
  11   3   5       20.87       16.95     13.75 o 
  -9   4   5        1.22        2.91     13.64 o 
  -8   4   5       19.74       25.48     12.96 o 
  -7   4   5        1.37        5.36     11.85 o 
  -6   4   5       42.53       55.95      9.36 o 
  -5   4   5      226.53      250.55      8.88 o 
  -4   4   5        6.91       10.87      4.89 o 
  -3   4   5        2.18        0.22      4.58 o 
  -2   4   5      427.15      473.69     11.30 o 
  -1   4   5     4353.69     4395.10     31.17 o 
   0   4   5      363.47      391.17     11.01 o 
   1   4   5      638.32      678.89     28.19 o 
   2   4   5     2973.03     3008.50     37.05 o 
   3   4   5      847.09      912.09     20.41 o 
   4   4   5       19.21       21.05      5.83 o 
   5   4   5     1683.60     1660.69     25.67 o 
   6   4   5      358.13      371.06     11.65 o 
   7   4   5      117.43      127.41      9.77 o 
   8   4   5       28.91       41.66      8.45 o 
   9   4   5      110.09      142.50     13.12 o 
  10   4   5       27.32       27.30     11.85 o 
  11   4   5       12.68       10.41     11.80 o 
  -9   5   5       29.87       14.08     16.54 o 
  -8   5   5        1.11        9.84     15.42 o 
  -7   5   5      186.70      197.70     12.35 o 
  -6   5   5      352.30      329.08     17.66 o 
  -5   5   5      580.26      549.23     14.21 o 
  -4   5   5      734.05      738.31     17.31 o 
  -3   5   5        1.03        0.00      5.05 o 
  -2   5   5     1058.13      997.79     22.61 o 
  -1   5   5       92.08      107.53      5.14 o 
   0   5   5        4.20        1.69      7.14 o 
   1   5   5      204.04      166.10      9.75 o 
   2   5   5      478.67      497.70     10.28 o 
   3   5   5      170.20      184.48      6.45 o 
   4   5   5      227.02      235.49      9.24 o 
   5   5   5      516.49      528.16      8.16 o 
   6   5   5      155.09      151.37      7.17 o 
   7   5   5      129.08      129.88     12.18 o 
   8   5   5      269.25      287.22     34.99 o 
   9   5   5      245.73      224.02     13.43 o 
  10   5   5        9.62        5.06     11.01 o 
  -9   6   5       31.99        2.24     16.54 o 
  -8   6   5        5.46        5.81     14.08 o 
  -7   6   5       85.85      102.67     11.45 o 
  -6   6   5        3.10        2.82      7.97 o 
  -5   6   5      146.00      142.02      8.61 o 
  -4   6   5      566.01      553.96     16.55 o 
  -3   6   5      268.86      260.48     12.30 o 
  -2   6   5      357.64      355.32     10.35 o 
  -1   6   5       15.53       16.76      5.81 o 
   0   6   5       25.71       14.19      4.80 o 
   1   6   5      313.02      306.19      6.77 o 
   2   6   5       50.82       57.45      6.32 o 
   3   6   5      817.34      883.45     14.74 o 
   4   6   5       81.46       87.33      5.07 o 
   5   6   5       73.08       77.57     15.33 o 
   6   6   5       10.33       18.03      6.76 o 
   7   6   5        6.75       10.30      9.50 o 
   8   6   5       22.73       39.40     10.17 o 
   9   6   5       10.83       14.13      9.87 o 
  -8   7   5        1.41        7.82     15.20 o 
  -7   7   5       57.62       61.47     14.75 o 
  -6   7   5      138.61      105.96     13.64 o 
  -5   7   5      732.97      673.44     23.04 o 
  -4   7   5      541.29      495.36     15.97 o 
  -3   7   5     1224.53     1198.68     20.97 o 
  -2   7   5     1178.11     1158.47     17.07 o 
  -1   7   5      904.11      899.65     18.32 o 
   0   7   5     1651.50     1685.44     23.75 o 
   1   7   5     1234.16     1185.46     18.62 o 
   2   7   5      308.84      314.03     11.06 o 
   3   7   5     1040.18      975.11     16.45 o 
   4   7   5      512.36      512.75     15.38 o 
   5   7   5       24.14       27.80      9.20 o 
   6   7   5      108.71      110.77      8.39 o 
   7   7   5       19.59       19.33      8.75 o 
   8   7   5        0.79        0.89      8.85 o 
   9   7   5       10.54       22.13     14.98 o 
  -8   8   5        1.82        3.46     10.90 o 
  -7   8   5       12.48        2.24     10.08 o 
  -6   8   5        0.02        0.24      9.04 o 
  -5   8   5       26.10       17.45     16.09 o 
  -4   8   5       10.28        1.34      7.58 o 
  -3   8   5      308.02      304.88     21.58 o 
  -2   8   5      296.49      285.53      9.72 o 
  -1   8   5      217.60      186.99     11.52 o 
   0   8   5      869.63      868.85     13.15 o 
   1   8   5     1152.30     1124.59     22.25 o 
   2   8   5     1119.86     1128.13     19.40 o 
   3   8   5     1264.46     1297.26     17.96 o 
   4   8   5      650.47      707.63     12.91 o 
   5   8   5      336.08      372.47     11.60 o 
   6   8   5      799.85      780.56     17.58 o 
   7   8   5      216.90      249.05     17.21 o 
   8   8   5       41.79       41.80     17.21 o 
  -7   9   5       65.03       69.10     13.20 o 
  -6   9   5        6.86        5.70     10.06 o 
  -5   9   5       34.04       40.77     10.74 o 
  -4   9   5       91.18       82.00      9.96 o 
  -3   9   5       12.20       10.93      7.27 o 
  -2   9   5       66.66       72.56      7.83 o 
  -1   9   5        7.86        6.23      7.27 o 
   0   9   5       84.57       90.43     11.67 o 
   1   9   5      138.63      136.52      8.47 o 
   2   9   5      391.10      392.99      9.88 o 
   3   9   5     1066.87     1076.52     19.52 o 
   4   9   5      378.15      404.20     14.46 o 
   5   9   5      132.33      137.57      9.05 o 
   6   9   5       99.85       97.45     10.47 o 
   7   9   5      141.15      114.01     17.44 o 
  -7  10   5       17.59       13.38     11.78 o 
  -6  10   5        9.47       16.87     13.19 o 
  -5  10   5      186.36      187.14     46.16 o 
  -4  10   5      269.38      287.16     17.10 o 
  -3  10   5      111.93      135.72     11.67 o 
  -2  10   5       96.52      103.87      8.69 o 
  -1  10   5      254.82      256.71     20.46 o 
   0  10   5      127.76      141.96      8.04 o 
   1  10   5       69.08       87.12      9.48 o 
   2  10   5        0.93        0.22      6.67 o 
   3  10   5        9.05        8.24      8.69 o 
   4  10   5       73.98       71.77     11.62 o 
   5  10   5       38.12       46.78     10.24 o 
   6  10   5        1.53        3.26     10.34 o 
   7  10   5        0.59        0.45     15.20 o 
  -6  11   5       40.26       37.75     12.60 o 
  -5  11   5      134.06      117.42     13.50 o 
  -4  11   5      138.43      173.74     14.52 o 
  -3  11   5      178.54      186.60     19.41 o 
  -2  11   5       87.10       93.33     11.30 o 
  -1  11   5       75.15       99.48     16.12 o 
   0  11   5      127.08      139.81     10.01 o 
   1  11   5      548.17      534.13     17.86 o 
   2  11   5       76.78       68.67     10.51 o 
   3  11   5       13.96       10.16      9.87 o 
   4  11   5        6.72       10.39     10.12 o 
   5  11   5       13.65       11.96     10.81 o 
   6  11   5        1.62        2.46     11.06 o 
   7  11   5        1.31        6.04     15.65 o 
  -5  12   5        2.47        2.74     11.65 o 
  -4  12   5       14.74       16.43     11.76 o 
  -3  12   5       15.65       21.23      8.82 o 
  -2  12   5      198.23      182.94     15.09 o 
  -1  12   5      320.73      348.70     39.35 o 
   0  12   5      240.09      255.88     15.30 o 
   1  12   5      306.39      314.37     29.29 o 
   2  12   5      160.66      165.53     15.17 o 
   3  12   5      417.42      391.11     17.23 o 
   4  12   5      197.99      189.31     18.11 o 
   5  12   5       35.43       32.60     17.32 o 
   6  12   5       46.89       68.18     19.45 o 
  -3  13   5       25.21       31.07     16.99 o 
  -2  13   5       11.04       16.09     17.44 o 
  -1  13   5        2.99       14.25     11.85 o 
   0  13   5       36.00       20.42     11.14 o 
   1  13   5       38.61       31.31     12.25 o 
   2  13   5        4.63        0.45     11.38 o 
   3  13   5       10.13       16.24     11.93 o 
   4  13   5        6.57        2.27     11.93 o 
   5  13   5        9.47       13.68     12.38 o 
  -1  14   5       66.73       83.40     13.90 o 
   0  14   5       10.32        4.66     11.87 o 
   1  14   5       20.56       21.24     12.05 o 
   2  14   5        0.43        2.83     12.95 o 
   3  14   5        2.56        7.22     12.72 o 
  -2 -10   6        2.98        4.18     11.87 o 
  -1 -10   6       18.31       32.24     14.03 o 
   0 -10   6        9.02       14.72     13.15 o 
   1 -10   6       14.41       15.52     12.14 o 
   2 -10   6        7.41        9.04     12.66 o 
   3 -10   6       11.34       18.72     12.97 o 
  -4  -9   6       40.82       49.25     15.20 o 
  -3  -9   6       33.07       29.81     13.39 o 
  -2  -9   6       28.92       15.03     12.72 o 
  -1  -9   6       41.94       38.84     13.46 o 
   0  -9   6       34.26       41.35     13.10 o 
   1  -9   6       16.68        9.33     11.59 o 
   2  -9   6        0.06        0.00     11.20 o 
   3  -9   6        0.53        0.00      8.27 o 
   4  -9   6       15.75       15.42     13.19 o 
   5  -9   6        0.22        0.00     12.08 o 
  -5  -8   6       83.56       80.99     16.99 o 
  -4  -8   6      101.58      105.88     14.31 o 
  -3  -8   6      148.03      150.54     33.53 o 
  -2  -8   6      177.13      215.05     29.06 o 
  -1  -8   6      387.73      407.31     17.86 o 
   0  -8   6      185.54      191.30     16.17 o 
   1  -8   6      124.42      143.88     22.80 o 
   2  -8   6       41.27       49.36     18.78 o 
   3  -8   6       25.71       25.56      7.87 o 
   4  -8   6       11.96       10.93     10.94 o 
   5  -8   6        1.84        0.00     10.47 o 
   6  -8   6       16.08        5.84     11.57 o 
   7  -8   6        3.42        0.00     11.54 o 
  -6  -7   6        2.30        4.81     12.12 o 
  -5  -7   6       19.04       24.62     12.21 o 
  -4  -7   6       17.60       13.15     11.21 o 
  -3  -7   6        1.28        0.67     10.28 o 
  -2  -7   6      178.77      189.62     34.65 o 
  -1  -7   6      311.70      277.24     15.79 o 
   0  -7   6      430.89      419.95     17.12 o 
   1  -7   6      608.48      624.98     25.38 o 
   2  -7   6      489.88      502.06     14.89 o 
   3  -7   6       99.34       99.68     10.32 o 
   4  -7   6      191.13      220.81     21.80 o 
   5  -7   6        1.79        1.86      9.67 o 
   6  -7   6       16.52        4.82     10.63 o 
   7  -7   6       16.39       18.10     11.55 o 
   8  -7   6        5.00       19.76     12.50 o 
  -7  -6   6       41.61       32.29     12.98 o 
  -6  -6   6       56.17       52.11     19.67 o 
  -5  -6   6       10.24       18.27     10.51 o 
  -4  -6   6        8.61       12.49      9.70 o 
  -3  -6   6      127.72      111.61     12.66 o 
  -2  -6   6       20.30       24.64     10.42 o 
  -1  -6   6        4.02       11.11     13.08 o 
   0  -6   6       33.80       36.72     14.42 o 
   1  -6   6      430.96      415.39     12.42 o 
   2  -6   6      153.65      168.15      8.33 o 
   3  -6   6        2.30        0.67      6.18 o 
   4  -6   6       25.07       27.11      7.28 o 
   5  -6   6       20.87       21.38      9.51 o 
   6  -6   6        3.86        5.38      9.82 o 
   7  -6   6       17.45       13.71     10.56 o 
   8  -6   6       63.68       45.08     11.69 o 
  -7  -5   6      118.62      112.72     13.20 o 
  -6  -5   6      144.49      144.53     13.75 o 
  -5  -5   6       28.20       31.45     10.63 o 
  -4  -5   6       92.18       93.09     11.17 o 
  -3  -5   6      110.32      117.00     10.79 o 
  -2  -5   6       40.88       48.51      9.82 o 
  -1  -5   6        1.82        0.89      8.21 o 
   0  -5   6      605.06      564.49     14.96 o 
   1  -5   6        0.71        2.71      5.25 o 
   2  -5   6        0.55        2.48      5.21 o 
   3  -5   6       14.92       26.48      5.67 o 
   4  -5   6       26.14       19.85      7.18 o 
   5  -5   6        3.90        7.66      7.89 o 
   6  -5   6        2.46        0.00      9.29 o 
   7  -5   6        8.68        5.60      9.54 o 
   8  -5   6        7.31        0.45     10.49 o 
   9  -5   6        1.03        5.96     10.26 o 
  -8  -4   6       62.29       48.51     18.11 o 
  -7  -4   6      120.16       97.24     19.90 o 
  -6  -4   6      253.92      279.68     15.82 o 
  -5  -4   6        3.27        1.60      9.06 o 
  -4  -4   6      215.01      190.66     12.64 o 
  -3  -4   6      363.45      361.29     13.98 o 
  -2  -4   6      672.70      673.54     18.36 o 
  -1  -4   6      935.33      897.37     31.32 o 
   0  -4   6      867.34      875.32     12.41 o 
   1  -4   6      481.26      453.82     10.96 o 
   2  -4   6      765.35      730.29     13.30 o 
   3  -4   6      545.57      516.18     11.02 o 
   4  -4   6       55.86       59.88      5.79 o 
   5  -4   6        0.93        3.79      7.51 o 
   6  -4   6        8.75        0.45      7.88 o 
   7  -4   6       33.43       27.33      9.80 o 
   8  -4   6        6.06        3.59      9.92 o 
   9  -4   6        0.85        2.81     10.28 o 
  -8  -3   6        0.40        0.22     16.32 o 
  -7  -3   6       18.06       41.35     19.22 o 
  -6  -3   6        0.32        1.67      9.23 o 
  -5  -3   6       11.70        7.22      8.81 o 
  -4  -3   6      271.35      273.45     13.87 o 
  -3  -3   6       86.06       74.36      9.28 o 
  -2  -3   6       81.35       78.09      7.04 o 
  -1  -3   6     2610.04     2513.39     35.91 o 
   0  -3   6     2782.93     2679.27     36.86 o 
   1  -3   6     2758.94     2790.39     22.07 o 
   2  -3   6      594.88      562.94     11.03 o 
   3  -3   6     1075.26     1076.78     16.04 o 
   4  -3   6      560.08      544.21     16.80 o 
   5  -3   6      405.90      408.55     13.50 o 
   6  -3   6      389.19      421.81     14.75 o 
   7  -3   6      145.92      158.04     11.74 o 
   8  -3   6       88.65       96.55     25.26 o 
   9  -3   6        1.68        0.00     10.19 o 
  10  -3   6        0.04        0.23     11.10 o 
  -8  -2   6       67.88       48.28     18.11 o 
  -7  -2   6       14.09       14.98     14.98 o 
  -6  -2   6      112.67      110.46     10.92 o 
  -5  -2   6      329.83      337.98     12.89 o 
  -4  -2   6       12.10       23.03      7.66 o 
  -3  -2   6      161.56      156.72     15.76 o 
  -2  -2   6       17.77       26.40      7.65 o 
  -1  -2   6      297.64      298.05     13.59 o 
   0  -2   6       82.14       82.78      9.73 o 
   1  -2   6       63.76       60.68     12.36 o 
   2  -2   6      441.24      392.51     11.18 o 
   3  -2   6      603.13      600.97     11.09 o 
   4  -2   6      589.32      579.50     10.02 o 
   5  -2   6      314.82      317.35     12.07 o 
   6  -2   6      688.37      692.85     18.74 o 
   7  -2   6      216.67      256.17     13.64 o 
   8  -2   6      135.94      125.23     12.23 o 
   9  -2   6       46.39       41.13     12.07 o 
  10  -2   6       31.28       26.65     11.38 o 
  -9  -1   6       22.70       35.09     18.78 o 
  -8  -1   6      115.31      103.72     16.99 o 
  -7  -1   6       26.98       34.20     15.65 o 
  -6  -1   6      123.37      129.37     19.00 o 
  -5  -1   6      140.68      134.82     16.65 o 
  -4  -1   6       31.80       40.31      8.45 o 
  -3  -1   6      682.02      670.61     21.70 o 
  -2  -1   6      774.72      805.60     29.98 o 
  -1  -1   6        7.61        5.54      2.60 o 
   0  -1   6       39.22       50.27      4.33 o 
   1  -1   6      238.64      219.03      8.56 o 
   2  -1   6       17.31       19.33      5.71 o 
   3  -1   6        2.24        5.21      3.40 o 
   4  -1   6      374.59      397.20      6.94 o 
   5  -1   6        9.22        9.33      5.93 o 
   6  -1   6      231.02      225.54     11.78 o 
   7  -1   6       38.94       39.57      8.06 o 
   8  -1   6       21.05       19.62      9.01 o 
   9  -1   6        8.18        3.62      9.32 o 
  10  -1   6       15.01        7.38     14.75 o 
  -9   0   6       24.26        2.01     16.32 o 
  -8   0   6       32.84       20.56     16.32 o 
  -7   0   6       93.78      124.07     17.44 o 
  -6   0   6      379.53      396.09     13.57 o 
  -5   0   6      183.24      208.24     13.35 o 
  -4   0   6      808.94      841.99     15.64 o 
  -3   0   6     1440.34     1471.65     21.28 o 
  -2   0   6     1294.50     1219.58     33.70 o 
  -1   0   6     1021.21      990.41     18.08 o 
   0   0   6      978.35      998.11      7.10 o 
   1   0   6      334.08      386.85      9.09 o 
   2   0   6     1203.43     1143.36     18.53 o 
   3   0   6      559.09      558.42     16.64 o 
   4   0   6       73.33       81.86      5.00 o 
   5   0   6        2.93        2.46      5.22 o 
   6   0   6      126.91      133.23      9.05 o 
   7   0   6      573.30      514.15     22.59 o 
   8   0   6        0.68        0.45     11.40 o 
   9   0   6       28.53       32.64     14.53 o 
  10   0   6        2.65        0.45     13.41 o 
  -9   1   6       28.90       46.72     19.00 o 
  -8   1   6       30.70       37.11     15.87 o 
  -7   1   6       90.37       76.00     15.42 o 
  -6   1   6       70.17       58.38      9.80 o 
  -5   1   6        6.54        7.01      6.87 o 
  -4   1   6      108.20      113.92     10.10 o 
  -3   1   6      661.54      613.69     10.94 o 
  -2   1   6      152.00      156.62      5.26 o 
  -1   1   6     1699.96     1773.89     22.68 o 
   0   1   6     5719.59     5899.93     38.64 o 
   1   1   6      822.00      863.84     15.49 o 
   2   1   6     3472.17     3392.33     31.74 o 
   3   1   6     1992.17     1966.36     19.93 o 
   4   1   6     2228.55     2214.99     29.18 o 
   5   1   6      679.37      689.35     17.22 o 
   6   1   6      420.18      415.72     14.65 o 
   7   1   6      180.65      189.21     10.27 o 
   8   1   6       71.72       93.00     11.14 o 
   9   1   6        2.77        4.50      9.06 o 
  10   1   6        0.13        0.22      8.68 o 
  11   1   6       13.79       15.62     11.84 o 
  -9   2   6       10.26       23.92     17.44 o 
  -8   2   6       99.46      106.85     18.33 o 
  -7   2   6       11.53       14.08     13.86 o 
  -6   2   6      149.15      138.11     11.17 o 
  -5   2   6      181.07      193.33     11.22 o 
  -4   2   6      198.55      189.11     12.74 o 
  -3   2   6       31.04       38.92      4.40 o 
  -2   2   6        4.13        4.74      2.96 o 
  -1   2   6      321.98      346.40      6.60 o 
   0   2   6      851.10      943.64     20.78 o 
   1   2   6     1620.98     1578.09     13.57 o 
   2   2   6      540.10      550.64     11.88 o 
   3   2   6      424.03      383.31      8.47 o 
   4   2   6     1191.62     1201.48     23.51 o 
   5   2   6     1319.94     1321.60     24.69 o 
   6   2   6      169.20      167.29     11.85 o 
   7   2   6      410.67      432.67     14.65 o 
   8   2   6       56.33       67.40     10.31 o 
   9   2   6      184.04      208.14     18.67 o 
  10   2   6       17.49       20.37     11.40 o 
  11   2   6        5.54        3.00     11.00 o 
  -9   3   6       13.65       23.47     18.11 o 
  -8   3   6      112.47      113.78     19.00 o 
  -7   3   6      305.10      344.98     22.58 o 
  -6   3   6      511.57      544.96     25.05 o 
  -5   3   6      508.49      566.24     14.37 o 
  -4   3   6        6.88        9.14      4.57 o 
  -3   3   6      269.21      269.64      9.54 o 
  -2   3   6      959.74      988.42     18.27 o 
  -1   3   6      360.48      375.32     15.07 o 
   0   3   6     1404.35     1413.33     19.87 o 
   1   3   6        5.36        2.01     12.07 o 
   2   3   6       24.80       26.38     15.42 o 
   3   3   6      206.26      236.11     10.06 o 
   4   3   6      406.38      396.21      8.60 o 
   5   3   6       95.73      107.13     18.89 o 
   6   3   6      238.94      215.62     11.06 o 
   7   3   6      806.87      777.86     16.41 o 
   8   3   6      145.71      150.86     10.94 o 
   9   3   6       34.96       30.27     10.66 o 
  10   3   6       29.89       19.58     12.29 o 
  11   3   6       44.93       46.72     18.33 o 
  -9   4   6      148.76      185.54     21.68 o 
  -8   4   6        0.65        0.89     15.42 o 
  -7   4   6      111.64      138.60     16.99 o 
  -6   4   6       95.34      102.61     14.53 o 
  -5   4   6     1139.75     1218.91     18.64 o 
  -4   4   6      118.13      119.27      7.61 o 
  -3   4   6      102.49       91.27     12.07 o 
  -2   4   6      365.52      348.86     17.22 o 
  -1   4   6       36.40       37.91      5.37 o 
   0   4   6     1900.68     1870.41     47.29 o 
   1   4   6     1642.93     1617.07     24.42 o 
   2   4   6      981.34      986.68     22.61 o 
   3   4   6      753.10      732.00     17.90 o 
   4   4   6      363.15      364.14      7.14 o 
   5   4   6        0.60        0.71      4.92 o 
   6   4   6        0.74        7.39      5.80 o 
   7   4   6       41.23       54.29     10.50 o 
   8   4   6       13.72       13.08      8.49 o 
   9   4   6        0.24        0.34      8.61 o 
  10   4   6        7.02       10.06     14.53 o 
  11   4   6        2.12        0.00     15.42 o 
  -8   5   6        1.06        0.45     14.53 o 
  -7   5   6       16.11       28.16     13.86 o 
  -6   5   6        1.33        5.15      8.04 o 
  -5   5   6        2.01        4.28      7.45 o 
  -4   5   6        8.45        6.94      6.87 o 
  -3   5   6      707.64      751.28     20.80 o 
  -2   5   6      300.65      301.87     14.09 o 
  -1   5   6       14.80       18.78      6.93 o 
   0   5   6       35.51       12.36      4.76 o 
   1   5   6      523.98      496.13     21.25 o 
   2   5   6      495.35      447.79     24.60 o 
   3   5   6      692.48      669.80      7.51 o 
   4   5   6      586.34      575.10     14.56 o 
   5   5   6      670.64      650.24     32.77 o 
   6   5   6       65.28       77.60     14.19 o 
   7   5   6       70.85       68.95      8.48 o 
   8   5   6      245.33      247.63     13.39 o 
   9   5   6       24.56       33.08     14.53 o 
  10   5   6       16.74       27.49     16.32 o 
  -8   6   6        3.09       13.64     13.41 o 
  -7   6   6      109.55      117.58     17.44 o 
  -6   6   6       24.51       42.09      9.12 o 
  -5   6   6        1.06        0.45      6.95 o 
  -4   6   6       12.35        8.52      6.72 o 
  -3   6   6       58.62       68.18     10.28 o 
  -2   6   6       24.94       16.99      8.05 o 
  -1   6   6       73.63       85.45      9.39 o 
   0   6   6        3.09        0.66      4.71 o 
   1   6   6      176.23      183.45     12.11 o 
   2   6   6      686.72      775.01     12.30 o 
   3   6   6      330.63      318.95      5.91 o 
   4   6   6     1114.99     1176.94     18.37 o 
   5   6   6     1464.00     1480.47     21.87 o 
   6   6   6      602.55      630.76     10.36 o 
   7   6   6      227.00      251.51     19.45 o 
   8   6   6      359.93      326.21     23.70 o 
   9   6   6       42.16       81.59     16.09 o 
  10   6   6       12.36       25.71     17.21 o 
  -8   7   6       57.33       89.19     17.88 o 
  -7   7   6      177.77      142.65     17.88 o 
  -6   7   6      276.99      272.76     18.33 o 
  -5   7   6      687.21      683.92     24.60 o 
  -4   7   6      438.46      453.26     16.55 o 
  -3   7   6      713.02      713.98     18.02 o 
  -2   7   6      635.78      612.85     17.67 o 
  -1   7   6      118.41      121.95     14.64 o 
   0   7   6      465.34      470.24     11.28 o 
   1   7   6       25.16       27.35      5.39 o 
   2   7   6       93.74      109.35      6.18 o 
   3   7   6       29.43       30.55      5.80 o 
   4   7   6      232.13      246.83     10.74 o 
   5   7   6      417.68      398.45     13.55 o 
   6   7   6      163.70      141.55      9.07 o 
   7   7   6      392.40      360.88     23.48 o 
   8   7   6      321.24      322.18     22.36 o 
   9   7   6       40.08       28.17     15.87 o 
  10   7   6       14.87       20.34     17.66 o 
  -7   8   6       78.53       92.15     11.74 o 
  -6   8   6      138.47      170.02     13.75 o 
  -5   8   6      285.45      285.35     12.65 o 
  -4   8   6       56.26       67.26     13.64 o 
  -3   8   6      213.47      195.89     12.30 o 
  -2   8   6      544.79      528.91     17.89 o 
  -1   8   6      589.87      551.75     21.58 o 
   0   8   6      815.59      822.57     14.87 o 
   1   8   6      551.36      527.39     13.13 o 
   2   8   6      480.36      445.04     37.12 o 
   3   8   6      539.93      522.54     18.18 o 
   4   8   6       10.46        4.80      8.18 o 
   5   8   6        2.65       10.09      8.16 o 
   6   8   6      260.25      245.78     12.88 o 
   7   8   6        4.03        1.79     13.64 o 
   8   8   6       11.15       16.09     14.75 o 
   9   8   6       10.53        9.16     17.21 o 
  -7   9   6       14.47        5.62     11.26 o 
  -6   9   6       39.15       37.91     11.84 o 
  -5   9   6       31.64       30.61      9.80 o 
  -4   9   6       54.82       62.70     10.19 o 
  -3   9   6      127.03      152.52     10.17 o 
  -2   9   6       28.06       18.55     11.18 o 
  -1   9   6      360.66      293.21      9.50 o 
   0   9   6      724.69      689.53     15.43 o 
   1   9   6      370.29      368.13     12.94 o 
   2   9   6       44.02       46.48     10.51 o 
   3   9   6      352.93      341.11     15.87 o 
   4   9   6       64.39       53.81      8.83 o 
   5   9   6       85.75       81.53     10.11 o 
   6   9   6      127.55      121.47     20.79 o 
   7   9   6        0.94        0.45     13.86 o 
   8   9   6       12.61       10.28     15.87 o 
  -6  10   6        0.56        3.90     10.53 o 
  -5  10   6       34.96       31.22     10.50 o 
  -4  10   6        1.07        3.44      9.56 o 
  -3  10   6       81.59       73.28     19.22 o 
  -2  10   6       91.97       97.46     15.87 o 
  -1  10   6      105.80       89.31      9.95 o 
   0  10   6      314.61      308.90     13.67 o 
   1  10   6      352.61      309.45     21.02 o 
   2  10   6      362.70      361.08     15.34 o 
   3  10   6      379.43      388.69     13.75 o 
   4  10   6        4.61        3.11      9.25 o 
   5  10   6      170.01      186.11     26.71 o 
   6  10   6      254.16      299.94     22.02 o 
   7  10   6       82.96       52.08     16.09 o 
   8  10   6       39.30       49.40     18.78 o 
  -6  11   6       42.19       57.07     12.95 o 
  -5  11   6      158.82      178.74     13.66 o 
  -4  11   6       11.51       16.54     15.42 o 
  -3  11   6       40.21       40.68     14.08 o 
  -1  11   6        7.62        7.83      9.15 o 
   0  11   6       49.28       47.80     10.51 o 
   1  11   6       21.79        9.39      9.15 o 
   2  11   6       31.38       20.63     13.97 o 
   3  11   6        1.21        0.22      9.64 o 
   4  11   6        1.21        2.67     10.47 o 
   5  11   6       44.12       33.09     15.76 o 
   6  11   6       55.62       73.90     12.96 o 
   7  11   6       32.82       21.68     16.76 o 
  -5  12   6       32.24       34.65     17.66 o 
  -4  12   6        4.10        0.22     15.65 o 
  -2  12   6      110.95       97.69     17.66 o 
  -1  12   6      259.05      318.72     52.65 o 
   0  12   6      154.86      181.31     14.38 o 
   1  12   6      126.96      123.28     13.11 o 
   2  12   6       18.84       11.62     10.75 o 
   3  12   6      103.68       91.49     12.88 o 
   4  12   6       78.16       76.74     12.72 o 
   5  12   6       41.90       40.62     12.25 o 
   6  12   6       19.15       23.38     12.72 o 
  -2  13   6      114.89      103.65     16.88 o 
  -1  13   6       54.42       55.33     12.72 o 
   0  13   6       96.67       81.50     14.15 o 
   1  13   6      192.61      178.55     23.47 o 
   2  13   6      103.88      104.76     26.04 o 
   3  13   6      152.57      161.46     15.89 o 
   4  13   6      103.05      123.38     21.24 o 
   5  13   6       93.46      103.96     18.78 o 
  -1  14   6       23.77       17.32     12.48 o 
   0  14   6       41.63       47.01     13.42 o 
   1  14   6       65.81       62.54     13.99 o 
   2  14   6       85.83       97.00     14.78 o 
   3  14   6       87.69       91.83     15.25 o 
  -2  -9   7       25.13       31.59     13.19 o 
  -1  -9   7        9.35       14.56     13.86 o 
   0  -9   7       28.75       18.94     13.31 o 
   1  -9   7       91.40       89.24     15.20 o 
   2  -9   7       74.04       97.24     14.52 o 
   3  -9   7       58.32       63.52     22.47 o 
   4  -9   7       62.74       71.53     23.47 o 
  -4  -8   7       22.61       10.43     11.10 o 
  -3  -8   7        8.27        3.17     10.90 o 
  -2  -8   7        3.84       10.92     11.46 o 
  -1  -8   7       27.30       27.43     11.21 o 
   0  -8   7       14.80       23.65     16.54 o 
   1  -8   7        8.60       14.22     11.49 o 
   2  -8   7        8.38       12.60     12.08 o 
   3  -8   7       30.19       36.86     11.64 o 
   4  -8   7       43.78       49.31     13.97 o 
   5  -8   7        7.10        7.20     11.41 o 
   6  -8   7       12.55        9.99     12.14 o 
  -5  -7   7       34.52       37.04     14.86 o 
  -4  -7   7       37.13       24.14     12.85 o 
  -3  -7   7       34.91       19.89     11.53 o 
  -2  -7   7       52.29       43.85     12.24 o 
  -1  -7   7      159.29      158.53     13.94 o 
   0  -7   7        9.72        7.92      9.84 o 
   1  -7   7        2.16        5.40      9.34 o 
   2  -7   7       83.47       81.57     11.70 o 
   3  -7   7       11.22        4.06      7.62 o 
   4  -7   7       20.92       20.73     10.03 o 
   5  -7   7        2.84        1.27      9.96 o 
   6  -7   7        1.13        3.18     10.63 o 
   7  -7   7       13.83       13.01     12.69 o 
  -6  -6   7        0.56        4.85     12.17 o 
  -5  -6   7        0.94        6.71     11.67 o 
  -4  -6   7       60.73       54.47     12.97 o 
  -3  -6   7       43.96       50.00     11.30 o 
  -2  -6   7      296.57      268.04     18.22 o 
  -1  -6   7       99.86      122.96     10.98 o 
   0  -6   7       79.81      112.35     15.31 o 
   1  -6   7       46.05       47.73     10.79 o 
   2  -6   7       56.58       66.55      7.49 o 
   3  -6   7        3.07        0.83      6.51 o 
   4  -6   7       20.81       20.02      7.79 o 
   5  -6   7       21.11       26.70     17.32 o 
   6  -6   7       21.44       24.69     11.06 o 
   7  -6   7        0.43        0.22     11.01 o 
   8  -6   7        1.77        0.00     12.16 o 
  -7  -5   7       35.22       15.12     12.64 o 
  -6  -5   7        0.80        0.11     11.12 o 
  -5  -5   7        0.10        1.86     10.42 o 
  -4  -5   7        0.71        0.22      9.56 o 
  -3  -5   7       12.35       15.09     13.75 o 
  -2  -5   7      735.21      716.39     26.39 o 
  -1  -5   7      754.85      791.69     21.97 o 
   0  -5   7      502.89      559.64     27.17 o 
   1  -5   7      244.76      274.99     12.89 o 
   2  -5   7        5.92        5.01      5.96 o 
   3  -5   7      307.38      311.59      9.82 o 
   4  -5   7      236.59      234.56      9.97 o 
   5  -5   7      263.22      253.84     13.94 o 
   6  -5   7      182.67      148.05     12.48 o 
   7  -5   7       77.35       62.40     11.46 o 
   8  -5   7        1.29        2.81     10.01 o 
  -7  -4   7       83.08       50.97     19.67 o 
  -6  -4   7       92.26       85.04     14.75 o 
  -5  -4   7        5.62        9.79     10.04 o 
  -4  -4   7      167.93      151.68     13.21 o 
  -3  -4   7       97.10      116.90     10.88 o 
  -2  -4   7      102.36      100.16     18.11 o 
  -1  -4   7      864.98      830.70     19.32 o 
   0  -4   7       64.11       62.68     11.23 o 
   1  -4   7      258.61      268.37     12.79 o 
   2  -4   7      107.42      119.16      6.67 o 
   3  -4   7        5.35        2.84      5.60 o 
   4  -4   7       26.74       17.50      5.91 o 
   5  -4   7       72.80       87.35     10.31 o 
   6  -4   7       99.67      124.10     11.21 o 
   7  -4   7      104.62       94.11     11.83 o 
   8  -4   7       89.06       86.11     13.27 o 
   9  -4   7       26.38       38.95     23.92 o 
  -8  -3   7        7.11        0.22     14.53 o 
  -7  -3   7        1.11        4.92     16.54 o 
  -6  -3   7       10.30        5.29      9.88 o 
  -5  -3   7        4.49        5.05      9.67 o 
  -4  -3   7      401.81      406.81     13.96 o 
  -3  -3   7      396.77      394.06     14.86 o 
  -2  -3   7       44.13       38.08      8.52 o 
  -1  -3   7      595.77      536.94     20.02 o 
   0  -3   7      500.30      463.62     16.10 o 
   1  -3   7       93.73      112.32      5.89 o 
   2  -3   7      189.55      175.61      8.09 o 
   3  -3   7       35.35       37.06      5.51 o 
   4  -3   7        1.46        1.87      5.04 o 
   5  -3   7      131.24      134.28     12.41 o 
   6  -3   7        5.23       10.98      8.50 o 
   7  -3   7       21.95       33.73      9.95 o 
   8  -3   7        0.31        1.12      9.96 o 
   9  -3   7        4.31       12.54     11.06 o 
  -8  -2   7        3.01        0.00     16.09 o 
  -7  -2   7        0.26        1.12     14.98 o 
  -6  -2   7        1.16        1.31      9.55 o 
  -5  -2   7      102.34      112.60     16.77 o 
  -4  -2   7      484.01      461.83     13.67 o 
  -3  -2   7      251.94      263.14     14.15 o 
  -2  -2   7     1137.08     1167.08     21.35 o 
  -1  -2   7     1472.04     1482.45     50.15 o 
   0  -2   7      587.34      576.28     10.69 o 
   1  -2   7      498.19      469.91     12.04 o 
   2  -2   7     1338.70     1285.48     12.76 o 
   3  -2   7      701.18      696.69     12.77 o 
   4  -2   7      147.50      168.48      7.56 o 
   5  -2   7      195.41      180.08     10.62 o 
   6  -2   7       55.82       56.82      9.15 o 
   7  -2   7       11.03       10.57      8.69 o 
   8  -2   7        9.76        2.12      8.97 o 
   9  -2   7        4.49        4.82     10.24 o 
  10  -2   7        0.00        0.92     11.37 o 
  -8  -1   7       23.56        7.38     16.32 o 
  -7  -1   7       11.20       13.41     15.42 o 
  -6  -1   7      140.92      129.21     11.58 o 
  -5  -1   7        0.71        0.00      8.20 o 
  -4  -1   7      263.91      246.89     13.97 o 
  -3  -1   7       34.44       33.29      6.95 o 
  -2  -1   7      681.21      666.14     16.77 o 
  -1  -1   7     1096.16     1091.42     21.04 o 
   0  -1   7      107.57      112.47      5.76 o 
   1  -1   7      546.42      549.14     12.03 o 
   2  -1   7     2166.99     2103.18     21.92 o 
   3  -1   7      601.75      622.31     13.17 o 
   4  -1   7      946.36      923.13     14.14 o 
   5  -1   7      250.36      232.35      9.61 o 
   6  -1   7      213.67      206.61     15.54 o 
   7  -1   7        8.96        4.69      7.07 o 
   8  -1   7        1.80        1.79      8.92 o 
   9  -1   7        0.70        0.21      9.36 o 
  10  -1   7       14.11       11.98     11.68 o 
  -8   0   7       19.64        7.38     15.87 o 
  -7   0   7       20.04       18.11     14.98 o 
  -6   0   7      376.47      390.18     31.19 o 
  -5   0   7      109.79      123.16     30.63 o 
  -4   0   7      373.21      362.03     16.66 o 
  -3   0   7      251.80      261.63     12.56 o 
  -2   0   7       89.40       84.46     26.04 o 
  -1   0   7      168.16      155.90      4.92 o 
   0   0   7       37.28       37.35      7.96 o 
   1   0   7       32.40       26.71      3.71 o 
   2   0   7      770.80      735.07     12.60 o 
   3   0   7      430.44      448.47      7.22 o 
   4   0   7      467.42      465.19     10.50 o 
   5   0   7      386.03      396.43     10.88 o 
   6   0   7      333.11      343.51     11.83 o 
   7   0   7      101.64      121.20     11.61 o 
   8   0   7      123.48      150.13     26.83 o 
   9   0   7      225.48      241.05     14.62 o 
  10   0   7        0.63        0.00     12.74 o 
  -8   1   7       67.37       68.40     17.21 o 
  -7   1   7       17.77       16.32     15.20 o 
  -6   1   7      201.13      211.65     12.46 o 
  -5   1   7      100.74      111.34      8.90 o 
  -4   1   7      701.12      726.21     20.01 o 
  -3   1   7     1456.52     1491.86     21.77 o 
  -2   1   7      488.10      514.62      7.74 o 
  -1   1   7      635.85      799.03     47.97 o 
   0   1   7     2624.05     2633.56     36.95 o 
   1   1   7      580.59      561.15     10.20 o 
   2   1   7     1359.86     1395.37     17.70 o 
   3   1   7        9.93       11.08      5.16 o 
   4   1   7      385.65      412.82      6.17 o 
   5   1   7        0.20        4.07      3.76 o 
   6   1   7       51.14       52.56      7.32 o 
   7   1   7      113.19      116.25     14.53 o 
   8   1   7      140.85      147.99     16.10 o 
   9   1   7       60.24       63.26     14.75 o 
  10   1   7        1.35        0.67     13.86 o 
  -8   2   7        2.32        5.36     16.54 o 
  -7   2   7       34.20       38.22     14.53 o 
  -6   2   7       15.56       18.64      8.94 o 
  -5   2   7      558.67      594.44     16.84 o 
  -4   2   7       87.70      114.59      7.74 o 
  -3   2   7     1938.68     2043.56     31.83 o 
  -2   2   7     1859.41     1871.92     21.28 o 
  -1   2   7     2690.94     2615.48     27.27 o 
   0   2   7     3165.08     3083.92     32.94 o 
   1   2   7      476.29      467.42      4.06 o 
   2   2   7     1812.30     1801.00     32.55 o 
   3   2   7       10.40        6.26      3.80 o 
   4   2   7       58.51       63.24      4.14 o 
   5   2   7      315.30      315.53     18.56 o 
   6   2   7        6.06        2.46     10.95 o 
   7   2   7      147.99      144.22      9.77 o 
   8   2   7        3.12        6.04      7.65 o 
   9   2   7        2.33        5.04      9.38 o 
  10   2   7       13.43       36.88     15.87 o 
  -8   3   7       12.03        8.27     15.87 o 
  -7   3   7        1.55        0.22     14.31 o 
  -6   3   7      133.43      139.27     15.65 o 
  -5   3   7      179.23      182.14     26.38 o 
  -4   3   7      285.48      300.62     10.09 o 
  -3   3   7      502.09      508.75     13.78 o 
  -2   3   7       18.99       12.99      3.57 o 
  -1   3   7      270.92      278.14     17.89 o 
   0   3   7      133.62      117.66      5.92 o 
   1   3   7      222.81      243.72     17.89 o 
   2   3   7      551.81      497.71     12.53 o 
   3   3   7     1587.39     1633.86     22.71 o 
   4   3   7     1192.06     1191.25     30.44 o 
   5   3   7      325.73      326.79      8.75 o 
   6   3   7      117.21      115.05      9.61 o 
   7   3   7      858.40      898.36     24.83 o 
   8   3   7      240.41      270.11     12.38 o 
   9   3   7       41.86       27.94     15.20 o 
  10   3   7       51.71       42.47     15.87 o 
  -8   4   7        5.41        7.60     16.32 o 
  -7   4   7       14.63        2.46     13.41 o 
  -6   4   7      198.13      211.49     18.56 o 
  -5   4   7       16.55       18.82      7.51 o 
  -4   4   7        2.68        1.87      6.17 o 
  -3   4   7        3.64        1.79      7.15 o 
  -2   4   7       65.89       67.85      6.23 o 
  -1   4   7       45.32       46.33      9.84 o 
   0   4   7      359.63      399.22      8.39 o 
   1   4   7      138.73      180.42     10.28 o 
   2   4   7        7.02        3.58     11.18 o 
   3   4   7       36.69       29.73     14.98 o 
   4   4   7      743.69      747.21     22.15 o 
   5   4   7      340.12      348.82     16.10 o 
   6   4   7      329.28      323.99     19.01 o 
   7   4   7      216.20      173.71     18.56 o 
   8   4   7       70.89       65.27     13.86 o 
   9   4   7       38.08       45.82     14.75 o 
  10   4   7      124.42      160.73     22.13 o 
  -8   5   7       40.42       17.88     15.65 o 
  -7   5   7      219.65      246.14     20.57 o 
  -6   5   7       29.37       19.89     11.18 o 
  -5   5   7       81.72       90.14     12.92 o 
  -4   5   7      252.53      270.42     11.28 o 
  -3   5   7     1292.00     1341.75     32.23 o 
  -2   5   7     1305.08     1344.09     17.04 o 
  -1   5   7     3517.52     3624.09     51.95 o 
   0   5   7     3345.53     3480.19     38.15 o 
   1   5   7      228.62      206.82     14.98 o 
   2   5   7      239.91      233.43     10.96 o 
   3   5   7       10.27       12.07      9.16 o 
   4   5   7      111.35      126.53     11.18 o 
   5   5   7        6.39        7.15     10.73 o 
   6   5   7      164.33      152.47     16.32 o 
   7   5   7      342.59      341.65     21.02 o 
   8   5   7       98.93       75.11     13.86 o 
   9   5   7       91.73      107.08     18.33 o 
  10   5   7      124.01       98.81     19.00 o 
  -8   6   7        9.29        0.67     16.09 o 
  -7   6   7        0.35        2.46     14.31 o 
  -6   6   7        5.74        2.91     12.07 o 
  -5   6   7       76.14       77.78      8.69 o 
  -4   6   7      283.49      287.65     13.99 o 
  -3   6   7     1108.17     1115.67     23.72 o 
  -2   6   7      379.72      380.36     14.98 o 
  -1   6   7     1831.19     1817.91     29.17 o 
   0   6   7     3535.05     3703.36    151.59 o 
   1   6   7     1101.50     1069.81     22.38 o 
   2   6   7     1426.33     1493.11     37.61 o 
   3   6   7      468.80      508.56     26.84 o 
   4   6   7       80.37      122.73      9.84 o 
   5   6   7      430.88      401.62     21.47 o 
   6   6   7      131.31      137.71     16.10 o 
   7   6   7        4.02        8.94     13.41 o 
   8   6   7        0.29        0.00     14.08 o 
   9   6   7       68.25       80.25     16.99 o 
  10   6   7        3.52        7.82     15.87 o 
  -8   7   7        2.58        5.14     16.99 o 
  -7   7   7        7.80        1.79     14.31 o 
  -6   7   7        0.05        1.56      8.60 o 
  -5   7   7       28.26       30.02      8.77 o 
  -4   7   7       63.22       67.28     12.97 o 
  -3   7   7       64.82       68.18     11.18 o 
  -2   7   7       18.61       20.56      9.84 o 
  -1   7   7      398.31      391.31     11.29 o 
   0   7   7      775.23      799.31     25.95 o 
   1   7   7      795.33      750.34     19.91 o 
   2   7   7      907.00      943.51     35.80 o 
   3   7   7     1199.79     1156.14     27.75 o 
   4   7   7      220.01      241.01     15.20 o 
   5   7   7      205.14      186.01     19.67 o 
   6   7   7       57.65       61.25     13.86 o 
   7   7   7      139.00      134.35     15.87 o 
   8   7   7      180.56      140.84     18.78 o 
   9   7   7        0.67        2.46     15.87 o 
  10   7   7       14.42        2.01     15.42 o 
  -6   8   7       30.51       42.25     15.65 o 
  -5   8   7       10.07        5.55      9.04 o 
  -4   8   7       15.08       18.35      8.77 o 
  -3   8   7        3.91        1.12     10.73 o 
  -2   8   7        6.99       14.48      7.79 o 
  -1   8   7        1.07        8.72     10.28 o 
   0   8   7       10.36        7.60      9.84 o 
   1   8   7       12.44        8.94      9.84 o 
   2   8   7        2.29        1.79      6.75 o 
   3   8   7        4.53        2.14      7.38 o 
   4   8   7       61.17       60.92     10.08 o 
   5   8   7      312.51      318.28     26.05 o 
   6   8   7       20.11       19.07      9.54 o 
   7   8   7       84.45      122.72     16.99 o 
   8   8   7       39.68       33.75     16.76 o 
   9   8   7       19.72        1.34     15.42 o 
  -7   9   7       30.03       26.23     24.03 o 
  -6   9   7       61.93       64.42     11.65 o 
  -5   9   7       13.98        8.30     10.03 o 
  -4   9   7       28.67       24.14      9.33 o 
  -2   9   7       76.32       92.32     16.09 o 
  -1   9   7       99.99       81.15     13.41 o 
   0   9   7       69.71       56.33     12.97 o 
   1   9   7      223.68      228.19     14.20 o 
   2   9   7       31.84       33.37      7.74 o 
   3   9   7       39.05       41.60     11.35 o 
   4   9   7       50.11       21.24      8.69 o 
   5   9   7       83.06       76.99     17.10 o 
   6   9   7       80.57       97.70     22.02 o 
   7   9   7      239.77      216.63     20.57 o 
   8   9   7       42.95       56.33     16.99 o 
   9   9   7       12.19        2.24     17.21 o 
  -6  10   7       10.73       10.73     15.20 o 
  -5  10   7        2.02        5.59     14.53 o 
  -4  10   7       35.48       54.54     14.08 o 
  -1  10   7      650.89      594.67     27.06 o 
   0  10   7      165.59      133.50     11.21 o 
   1  10   7      240.29      242.78     14.31 o 
   2  10   7      385.10      394.22     20.79 o 
   3  10   7      630.27      642.77     18.41 o 
   4  10   7      175.84      166.61     24.14 o 
   5  10   7      196.20      219.57     13.48 o 
   6  10   7       32.82       22.82     10.67 o 
   7  10   7        1.07        0.45     16.09 o 
   8  10   7        1.25        6.04     17.44 o 
  -5  11   7        3.20        8.72     15.42 o 
  -2  11   7        1.94        0.00     14.31 o 
  -1  11   7        7.38        6.71     14.31 o 
   0  11   7      131.26      127.89     11.22 o 
   1  11   7        8.85        8.72      9.33 o 
   2  11   7        6.98        8.63      9.87 o 
   3  11   7       54.79       46.02     11.06 o 
   4  11   7       78.83       75.72     11.46 o 
   5  11   7      364.52      371.24     35.77 o 
   6  11   7      109.91      124.72     13.20 o 
   7  11   7       29.43       17.66     16.76 o 
  -2  12   7       14.46       12.29     15.65 o 
  -1  12   7       62.38       67.73     16.77 o 
   0  12   7        2.38        3.11     10.82 o 
   1  12   7        8.99        8.79     10.47 o 
   2  12   7       48.57       37.59     12.17 o 
   3  12   7       96.83       98.88     21.46 o 
   4  12   7       85.86      113.92     13.82 o 
   5  12   7      150.64      153.59     15.01 o 
   6  12   7       81.33       99.21     13.83 o 
   7  12   7       31.35       16.54     17.88 o 
  -3  13   7       99.15       85.62     19.45 o 
  -2  13   7      132.58       83.61     19.90 o 
  -1  13   7       68.01       66.38     13.27 o 
   0  13   7       36.94       25.90     11.93 o 
   1  13   7       67.46       62.94     13.82 o 
   2  13   7        9.27       24.27     17.77 o 
   3  13   7        4.00        7.60     11.54 o 
   4  13   7        0.17        0.00     12.41 o 
   5  13   7        5.50       12.04     12.52 o 
  -1  14   7       26.72        9.21     12.96 o 
   0  14   7       31.92       24.37     13.67 o 
   1  14   7       54.26       42.50     13.98 o 
   2  14   7       64.90       87.77     20.45 o 
   3  14   7       54.25       60.89     13.91 o 
   0  -9   8       66.17       63.04     16.99 o 
   1  -9   8       83.87       97.20     25.15 o 
   2  -9   8        7.06       18.05     13.09 o 
   3  -9   8       52.09       65.05     21.91 o 
  -3  -8   8        9.88        5.05     12.56 o 
  -2  -8   8        5.72        3.21     12.12 o 
  -1  -8   8        1.31        0.22     11.96 o 
   0  -8   8      115.00      131.03     21.24 o 
   1  -8   8       51.86       85.08     24.37 o 
   2  -8   8       12.56       19.58     12.94 o 
   3  -8   8       46.34       53.76     14.12 o 
   4  -8   8      104.31      129.88     22.58 o 
   5  -8   8       14.48        8.03     11.64 o 
  -4  -7   8        3.54        4.79     12.60 o 
  -3  -7   8        3.14        9.39     12.23 o 
  -2  -7   8        8.35       14.39     12.05 o 
  -1  -7   8        8.41       14.22     11.86 o 
   0  -7   8       57.48       74.80     13.64 o 
   1  -7   8       16.21       17.06     10.67 o 
   2  -7   8       45.24       54.65     11.17 o 
   3  -7   8      123.96      152.45     21.80 o 
   4  -7   8       36.22       38.93     14.19 o 
   5  -7   8       48.81       37.47     12.35 o 
   6  -7   8       37.24       37.72     12.46 o 
  -5  -6   8       76.95       86.78     14.30 o 
  -4  -6   8       98.68       94.43     25.71 o 
  -3  -6   8       47.00       48.78     11.58 o 
  -2  -6   8      150.56      121.53     12.62 o 
  -1  -6   8        4.31        2.42     10.56 o 
   0  -6   8       79.31       94.90     11.71 o 
   1  -6   8       44.96       38.94     27.83 o 
   2  -6   8       37.22       30.00     11.14 o 
   3  -6   8       69.09       66.01     17.10 o 
   4  -6   8        3.12        1.85      8.91 o 
   5  -6   8       27.62        7.84      9.88 o 
   6  -6   8       18.99       23.49     12.02 o 
   7  -6   8       35.05       31.34     11.78 o 
  -6  -5   8       27.09       26.75     12.46 o 
  -5  -5   8      101.41       89.36     13.39 o 
  -4  -5   8      229.85      167.90     18.56 o 
  -3  -5   8       12.96       14.85     10.59 o 
  -2  -5   8      169.21      147.80     12.82 o 
  -1  -5   8      192.55      203.98     18.11 o 
   0  -5   8       28.07       22.69     17.66 o 
   1  -5   8      248.46      244.42     14.52 o 
   2  -5   8      204.54      193.99     19.34 o 
   3  -5   8       99.27       92.33      7.56 o 
   4  -5   8      322.13      324.28     11.41 o 
   5  -5   8      191.68      160.28     26.27 o 
   6  -5   8       22.61       26.05     10.52 o 
   7  -5   8       43.94       45.15     11.97 o 
   8  -5   8        2.30        7.70     12.69 o 
  -6  -4   8        0.02        0.00     11.06 o 
  -5  -4   8        1.55        3.17      9.96 o 
  -4  -4   8        0.48        1.20      9.31 o 
  -3  -4   8        7.64        1.47      9.48 o 
  -2  -4   8        5.03        2.01      7.98 o 
  -1  -4   8      152.36      132.55     11.48 o 
   0  -4   8       92.08       99.14     13.19 o 
   1  -4   8       79.32       74.80      9.29 o 
   2  -4   8      551.79      562.79     15.79 o 
   3  -4   8      464.60      431.35     15.55 o 
   4  -4   8      378.32      347.55     10.56 o 
   5  -4   8      380.42      379.58     19.23 o 
   6  -4   8       53.30       41.63     10.69 o 
   7  -4   8       47.71       25.80     10.53 o 
   8  -4   8       52.10       56.54     12.16 o 
   9  -4   8       41.48       57.27     20.56 o 
  -7  -3   8        2.34        2.68     14.31 o 
  -6  -3   8       42.62       39.79     19.22 o 
  -5  -3   8       17.80       15.67      9.47 o 
  -4  -3   8      142.12      146.29     11.35 o 
  -3  -3   8       86.60       96.68     22.35 o 
  -2  -3   8        9.78        5.53      7.98 o 
  -1  -3   8        6.91       10.64      8.20 o 
   0  -3   8      444.37      437.34     15.54 o 
   1  -3   8      203.18      210.35     23.03 o 
   2  -3   8      247.63      231.49      9.59 o 
   3  -3   8      851.22      811.78     14.72 o 
   4  -3   8      698.39      680.33     12.56 o 
   5  -3   8      193.36      181.57     12.07 o 
   6  -3   8      156.76      165.51     22.47 o 
   7  -3   8        4.53        1.79      9.12 o 
   8  -3   8       33.00       29.11     17.66 o 
   9  -3   8       14.49       19.11     12.00 o 
  -7  -2   8       93.09      100.37     19.00 o 
  -6  -2   8      365.90      356.93     16.58 o 
  -5  -2   8      555.63      567.20     18.02 o 
  -4  -2   8      747.14      722.25     21.42 o 
  -3  -2   8      222.72      229.38     11.22 o 
  -2  -2   8      244.64      235.13     12.57 o 
  -1  -2   8       53.26       66.02      8.77 o 
   0  -2   8       31.45       31.26      8.27 o 
   1  -2   8      180.23      190.95     11.48 o 
   2  -2   8        0.12        0.22      4.55 o 
   3  -2   8       86.55       92.24      9.36 o 
   4  -2   8      260.22      243.68      8.68 o 
   5  -2   8       95.25       91.35      9.01 o 
   6  -2   8      349.47      379.07     17.78 o 
   7  -2   8      131.44      149.71     34.20 o 
   8  -2   8      144.59      161.67     13.58 o 
   9  -2   8       30.05       27.76     12.96 o 
  10  -2   8       13.97       12.13     11.76 o 
  -8  -1   8       10.63        0.67     17.21 o 
  -7  -1   8       99.63       55.89     17.66 o 
  -6  -1   8      252.36      207.47     17.66 o 
  -5  -1   8      238.44      244.09     15.17 o 
  -4  -1   8      570.65      501.02     15.97 o 
  -3  -1   8       57.67       66.87     10.62 o 
  -2  -1   8      426.95      409.83     15.64 o 
  -1  -1   8      208.52      207.43      9.74 o 
   0  -1   8       71.01       66.15      6.93 o 
   1  -1   8      117.91      118.15      9.46 o 
   2  -1   8      258.55      264.74      9.85 o 
   3  -1   8       11.51       14.70      4.54 o 
   4  -1   8      320.83      334.30      9.33 o 
   5  -1   8       28.48       32.39      8.22 o 
   6  -1   8      106.65      102.59      9.01 o 
   7  -1   8       17.85       16.14      8.76 o 
   8  -1   8       16.55       17.99      9.48 o 
   9  -1   8       17.05       11.24     10.84 o 
  10  -1   8        5.27        0.67     11.46 o 
  -8   0   8       12.59       12.07     14.31 o 
  -7   0   8        0.92        3.13     14.53 o 
  -6   0   8       41.99       45.98     10.51 o 
  -5   0   8       70.35       60.19      9.87 o 
  -4   0   8        7.09        4.69      7.58 o 
  -3   0   8      257.37      268.50     13.04 o 
  -2   0   8        4.13        1.56      5.53 o 
  -1   0   8      198.66      185.86      9.66 o 
   0   0   8       64.36       67.74      7.00 o 
   1   0   8      908.69      900.42     19.68 o 
   2   0   8      793.13      808.64     16.38 o 
   3   0   8       21.60       24.68      6.06 o 
   4   0   8      831.72      830.49     14.87 o 
   5   0   8      104.75       99.34     14.64 o 
   6   0   8      111.32      110.81      8.90 o 
   7   0   8      183.39      204.05     15.54 o 
   8   0   8       86.38       79.34     11.85 o 
   9   0   8       89.90      109.66     12.25 o 
  10   0   8        0.98        0.00     13.86 o 
  -8   1   8       42.36       48.06     17.88 o 
  -7   1   8      125.25      169.45     19.90 o 
  -6   1   8       91.34      103.99     11.80 o 
  -5   1   8       73.25       86.12      9.33 o 
  -4   1   8      260.92      241.07      9.93 o 
  -3   1   8       42.34       44.00      6.62 o 
  -2   1   8       28.23       24.60      8.05 o 
  -1   1   8        1.00        0.07      4.20 o 
   0   1   8       29.72       40.20      4.63 o 
   1   1   8      547.92      569.33     12.00 o 
   2   1   8      641.34      644.70      9.54 o 
   3   1   8      102.18      107.20      7.98 o 
   4   1   8       63.98       64.02      4.63 o 
   5   1   8       93.95       98.88      8.18 o 
   6   1   8      167.90      160.01     12.85 o 
   7   1   8      336.43      341.82     37.00 o 
   8   1   8       60.19       50.97     15.65 o 
   9   1   8       78.91       88.97     17.21 o 
  10   1   8       14.05       19.22     14.98 o 
  -8   2   8        5.07       27.72     18.33 o 
  -7   2   8       49.92       67.73     16.09 o 
  -6   2   8      185.39      179.90     38.00 o 
  -5   2   8      497.05      485.02     21.91 o 
  -4   2   8      176.51      173.21      9.32 o 
  -3   2   8      194.76      178.37     12.12 o 
  -2   2   8       32.09       38.95      8.38 o 
  -1   2   8      495.86      478.52      7.44 o 
   0   2   8      521.46      463.85      9.91 o 
   1   2   8       64.36       68.63      4.35 o 
   2   2   8      117.52      124.64     11.35 o 
   3   2   8       87.09       97.16      5.97 o 
   4   2   8      112.44       88.13      9.28 o 
   5   2   8       12.90       12.05      7.94 o 
   6   2   8       22.02       22.80     11.62 o 
   7   2   8        1.94        0.22     10.28 o 
   8   2   8      190.78      154.93     17.66 o 
   9   2   8       96.77      102.16     18.11 o 
  10   2   8        9.03        0.00     14.53 o 
  -8   3   8        3.54       14.98     18.11 o 
  -7   3   8       93.36      135.91     18.33 o 
  -6   3   8       18.22        9.73      8.90 o 
  -5   3   8      449.78      439.16     15.25 o 
  -4   3   8      130.73      147.76     10.66 o 
  -3   3   8      961.92      934.33     24.05 o 
  -2   3   8      241.07      262.85     10.99 o 
  -1   3   8      308.54      295.66     11.11 o 
   0   3   8      281.11      269.37      6.78 o 
   1   3   8      273.72      263.18     14.31 o 
   2   3   8      610.77      622.30     13.42 o 
   3   3   8      690.18      661.27     27.29 o 
   4   3   8     1119.63     1167.09     30.88 o 
   5   3   8      150.83      164.54     12.74 o 
   6   3   8        5.90        5.14     10.28 o 
   7   3   8       48.76       56.78     15.20 o 
   8   3   8       29.72       21.24     13.86 o 
   9   3   8       28.72       21.24     15.42 o 
  10   3   8       15.07        4.25     15.20 o 
  -8   4   8        2.70        0.67     15.42 o 
  -7   4   8        0.00        1.34     14.75 o 
  -6   4   8       72.56      101.04     15.42 o 
  -5   4   8      155.77      191.84     12.69 o 
  -4   4   8       29.23       36.84      7.42 o 
  -3   4   8      135.05      139.76      5.68 o 
  -2   4   8      395.63      413.47     15.34 o 
  -1   4   8     2140.76     2252.97     45.59 o 
   0   4   8     1078.19     1081.42     22.83 o 
   1   4   8     2441.33     2451.29     52.46 o 
   2   4   8     2732.83     2735.49     58.53 o 
   3   4   8      778.97      716.81     20.58 o 
   4   4   8     1410.91     1287.86     32.01 o 
   5   4   8      738.76      749.80     26.40 o 
   6   4   8      363.52      367.60     18.56 o 
   7   4   8      130.99      155.59     18.11 o 
   8   4   8        3.99        6.71     13.19 o 
   9   4   8        0.28        0.45     14.53 o 
  10   4   8       34.98       57.45     17.66 o 
  -8   5   8        0.42        0.00     15.65 o 
  -7   5   8      265.92      244.14     20.57 o 
  -6   5   8       25.65       20.12     13.86 o 
  -5   5   8      441.18      443.16     14.41 o 
  -4   5   8      465.41      468.92     21.02 o 
  -3   5   8      144.01      157.77     27.83 o 
  -2   5   8       57.91       69.77     13.52 o 
  -1   5   8      331.63      266.54     12.52 o 
   0   5   8      733.02      677.61     21.92 o 
   1   5   8      985.13      919.94     29.31 o 
   2   5   8     1158.21     1158.70     29.54 o 
   3   5   8      732.93      768.87     16.11 o 
   4   5   8      287.88      295.59     23.92 o 
   5   5   8      312.91      299.39     17.66 o 
   6   5   8      261.21      281.26     16.77 o 
   7   5   8      329.16      323.31     22.36 o 
   8   5   8       30.01       27.27     14.31 o 
   9   5   8       21.43       26.38     15.42 o 
  10   5   8       65.31       75.33     18.11 o 
  -7   6   8      191.90      144.64     19.00 o 
  -6   6   8        8.53        4.92     12.29 o 
  -5   6   8      149.72      162.97     15.43 o 
  -4   6   8      323.07      317.27     16.32 o 
  -3   6   8      103.36       89.38      8.50 o 
  -2   6   8      119.17      110.66     13.64 o 
  -1   6   8       77.50       84.05      9.61 o 
   0   6   8      179.01      163.20     10.28 o 
   1   6   8       94.20      105.29     13.41 o 
   2   6   8       84.03       74.89     12.74 o 
   3   6   8       26.02       16.99     11.18 o 
   4   6   8       16.46       17.66     10.73 o 
   5   6   8       12.05        4.69     11.40 o 
   6   6   8        5.40        0.22     12.07 o 
   7   6   8       31.75       39.12     14.53 o 
   8   6   8        1.69        5.14     14.98 o 
   9   6   8       63.95       48.73     16.54 o 
  10   6   8       25.77       17.44     17.66 o 
  -7   7   8      100.23       80.92     17.66 o 
  -6   7   8       30.81       27.05     13.86 o 
  -5   7   8      209.21      223.01     12.23 o 
  -4   7   8      416.46      392.20     17.44 o 
  -3   7   8      100.04      101.71     16.10 o 
  -2   7   8      160.45      173.93     12.97 o 
  -1   7   8      924.94      920.62     24.83 o 
   0   7   8      122.69      102.39     14.75 o 
   1   7   8       92.03       96.57     12.52 o 
   2   7   8      201.96      202.33     13.86 o 
   3   7   8      421.61      416.15     21.47 o 
   4   7   8      177.11      169.46     19.23 o 
   5   7   8      122.22       97.69     11.85 o 
   6   7   8       12.34        7.38     11.85 o 
   7   7   8        5.49        7.15     13.19 o 
   8   7   8       54.00       25.48     14.75 o 
   9   7   8        4.73        7.15     15.65 o 
  10   7   8        1.55        0.22     16.99 o 
  -5   8   8       18.71       26.82     13.86 o 
  -3   8   8       70.27       73.77     13.19 o 
  -2   8   8      302.55      303.85     17.66 o 
  -1   8   8      961.46      944.32     30.20 o 
   0   8   8      281.17      285.52     17.44 o 
   1   8   8     1233.15     1209.78     34.46 o 
   2   8   8      903.01      920.14     26.17 o 
   3   8   8      577.93      575.21     27.73 o 
   4   8   8      231.88      263.81     19.00 o 
   5   8   8      677.57      644.57     24.83 o 
   6   8   8      135.74      114.23     19.23 o 
   7   8   8       57.52       64.83     15.87 o 
   8   8   8       15.54        0.89     15.20 o 
   9   8   8        3.05        0.00     15.65 o 
  -6   9   8       43.90       43.14     15.42 o 
  -5   9   8        3.48        0.00     12.96 o 
  -3   9   8      107.54       84.28     15.20 o 
  -2   9   8       27.15       31.96     14.98 o 
  -1   9   8      185.85      186.90     15.43 o 
   0   9   8      152.94      183.09     16.99 o 
   1   9   8       78.98       93.22     15.87 o 
   2   9   8      540.92      566.01     23.70 o 
   3   9   8      495.16      476.54     24.37 o 
   4   9   8      516.34      482.58     25.27 o 
   5   9   8      468.71      415.24     24.37 o 
   6   9   8       93.96       83.83     15.65 o 
   7   9   8      221.65      222.22     21.91 o 
   8   9   8       50.78       47.17     17.44 o 
   9   9   8       26.22       31.52     18.55 o 
  -6  10   8       30.50       18.55     17.21 o 
  -2  10   8       28.37       24.36     13.41 o 
   0  10   8        8.93        4.25     12.96 o 
   1  10   8        3.22        0.89     12.74 o 
   2  10   8       86.88      116.24     15.87 o 
   3  10   8       25.46       16.35     10.27 o 
   4  10   8        0.94        1.85      9.63 o 
   5  10   8       34.15       23.79     13.75 o 
   6  10   8        3.23        7.19     10.53 o 
   7  10   8       21.72       23.92     16.99 o 
   8  10   8       26.37       27.05     16.09 o 
  -3  11   8      148.06      155.37     20.12 o 
  -2  11   8        7.73       12.74     15.65 o 
  -1  11   8       17.87       17.88     14.08 o 
   0  11   8      136.91       98.14     19.00 o 
   1  11   8      219.44      204.78     20.12 o 
   2  11   8       70.05       76.36     11.93 o 
   3  11   8       94.43      103.93     17.21 o 
   4  11   8       11.81        2.46     10.19 o 
   5  11   8        4.17        5.05     10.83 o 
   6  11   8        1.00        3.40     11.37 o 
   7  11   8        2.60        2.24     17.44 o 
  -3  12   8        7.92        0.00     15.65 o 
  -2  12   8       66.63       20.79     16.54 o 
  -1  12   8       34.89       41.58     16.54 o 
   0  12   8      152.14      132.34     20.79 o 
   1  12   8      181.16      167.83     13.83 o 
   2  12   8      320.52      315.14     17.71 o 
   3  12   8      367.18      370.93     26.38 o 
   4  12   8      169.47      212.60     15.87 o 
   5  12   8       36.42       26.44     12.60 o 
   6  12   8        2.67        1.90     12.56 o 
  -3  13   8       11.48       14.98     16.09 o 
  -2  13   8        0.55        0.00     17.44 o 
  -1  13   8       14.86        8.27     16.99 o 
   0  13   8       39.68       52.31     18.55 o 
   1  13   8       27.96       42.13     13.19 o 
   2  13   8      116.69      118.32     14.85 o 
   3  13   8      141.31      176.82     16.10 o 
   4  13   8      130.66      117.31     27.38 o 
   5  13   8       58.43       76.20     14.38 o 
   0  14   8        0.15        0.22     16.99 o 
   1  14   8        0.13        9.90     13.73 o 
   2  14   8        3.22        9.78     13.16 o 
   3  14   8        1.58       12.83     13.37 o 
  -1  -8   9       23.90       42.75     13.03 o 
   0  -8   9       44.09       42.67     14.03 o 
   1  -8   9       24.73       28.65     13.26 o 
   2  -8   9        5.82        0.45     12.39 o 
   3  -8   9       22.33       12.88     14.06 o 
  -3  -7   9       48.89       62.49     14.06 o 
  -2  -7   9      173.02      191.16     15.91 o 
  -1  -7   9      152.69      170.26     15.63 o 
   0  -7   9      212.76      216.18     21.91 o 
   1  -7   9       59.76       55.64     12.33 o 
   2  -7   9       72.44       69.71     12.66 o 
   3  -7   9      215.92      244.68     29.73 o 
   4  -7   9       37.37       18.11     16.54 o 
   5  -7   9        3.03        0.67     11.21 o 
  -4  -6   9        0.81        3.42     11.74 o 
  -3  -6   9       18.07       24.06     12.79 o 
  -2  -6   9       53.49       63.57     12.28 o 
  -1  -6   9        4.58        4.96     10.66 o 
   0  -6   9       50.20       54.50     17.32 o 
   1  -6   9       25.06       19.85     11.60 o 
   2  -6   9       26.68       36.84     11.49 o 
   3  -6   9       38.81       51.02     16.54 o 
   4  -6   9       24.31       32.64     19.22 o 
   5  -6   9       22.40       18.95     11.71 o 
   6  -6   9       36.46       53.39     13.05 o 
  -5  -5   9       29.91       31.86     14.42 o 
  -4  -5   9       35.91       29.56     12.72 o 
  -3  -5   9        7.06       19.20     11.28 o 
  -2  -5   9       36.22       37.76     10.82 o 
  -1  -5   9       17.84       16.17     10.50 o 
   0  -5   9       95.79       83.34     11.90 o 
   1  -5   9      215.96      197.69     13.58 o 
   2  -5   9       75.66       81.37     12.25 o 
   3  -5   9       28.11       31.32      9.88 o 
   4  -5   9        0.63        0.78      7.22 o 
   5  -5   9       15.65       14.56     10.79 o 
   6  -5   9       14.99        3.53     10.69 o 
   7  -5   9        1.14        0.00     11.22 o 
  -6  -4   9      100.75      121.09     15.01 o 
  -5  -4   9       91.93       60.70     31.74 o 
  -4  -4   9       91.83       74.20     12.41 o 
  -3  -4   9      145.57      130.41     21.68 o 
  -2  -4   9      399.33      384.91     17.15 o 
  -1  -4   9      156.86      113.30     22.80 o 
   0  -4   9      297.96      265.03     14.47 o 
   1  -4   9      666.60      629.14     36.23 o 
   2  -4   9      137.47      167.67     14.42 o 
   3  -4   9        5.41        4.13      6.67 o 
   4  -4   9       14.27       10.67      6.82 o 
   5  -4   9       58.05       71.31     11.44 o 
   6  -4   9       91.43       77.01     22.69 o 
   7  -4   9        0.59        2.40     10.34 o 
   8  -4   9       26.75       29.31     12.12 o 
  -6  -3   9       21.62       34.86     11.86 o 
  -5  -3   9      142.87      143.11     13.86 o 
  -4  -3   9      163.77      156.26     43.93 o 
  -3  -3   9      196.16      189.57     14.15 o 
  -2  -3   9      587.86      557.52     17.70 o 
  -1  -3   9      209.80      201.33     12.12 o 
   0  -3   9     1293.94     1221.14     26.49 o 
   1  -3   9     1067.97     1044.51     22.52 o 
   2  -3   9      438.71      460.94     14.21 o 
   3  -3   9       98.79       97.80      7.74 o 
   4  -3   9      147.40      152.63      9.11 o 
   5  -3   9        3.67        1.86      8.75 o 
   6  -3   9        3.44        3.35      8.94 o 
   7  -3   9        1.12        2.30      9.94 o 
   8  -3   9        0.72        0.93     11.04 o 
   9  -3   9        0.39        8.26     12.01 o 
  -7  -2   9        0.40        0.00     15.65 o 
  -6  -2   9       13.07       18.57     11.26 o 
  -5  -2   9        0.73        1.34     10.19 o 
  -4  -2   9       22.16       23.67     10.31 o 
  -3  -2   9       36.95       34.27     10.19 o 
  -2  -2   9      195.10      214.09     11.93 o 
  -1  -2   9      208.54      226.94     25.04 o 
   0  -2   9      141.68      144.42     10.81 o 
   1  -2   9      536.02      544.90     18.00 o 
   2  -2   9      103.78       98.01      6.47 o 
   3  -2   9      139.62      150.49      8.25 o 
   4  -2   9      286.91      284.80      9.70 o 
   5  -2   9       24.96       29.03      7.86 o 
   6  -2   9      340.13      335.67     28.17 o 
   7  -2   9      222.31      226.38     52.98 o 
   8  -2   9      265.98      267.61     35.77 o 
   9  -2   9       32.85       24.14     16.54 o 
  -7  -1   9       38.12       27.94     18.33 o 
  -6  -1   9        5.31        0.22     10.19 o 
  -5  -1   9        1.34        1.34      9.33 o 
  -4  -1   9        2.58        0.67      8.53 o 
  -3  -1   9       81.55       74.19      9.95 o 
  -2  -1   9      174.01      221.72     10.90 o 
  -1  -1   9       21.39       16.18      7.16 o 
   0  -1   9      414.19      421.30     13.33 o 
   1  -1   9       29.24       33.76      4.61 o 
   2  -1   9       99.29       96.31      7.33 o 
   3  -1   9        3.34        7.00      4.99 o 
   4  -1   9       28.37       19.33      5.58 o 
   5  -1   9       20.08       20.49      7.42 o 
   6  -1   9       57.59       63.54      9.38 o 
   7  -1   9       26.98       26.57      9.56 o 
   8  -1   9       38.45       44.93     14.31 o 
   9  -1   9       48.83       48.28     16.54 o 
  -7   0   9       84.89      129.21     20.12 o 
  -6   0   9       39.65       35.77     10.91 o 
  -5   0   9        2.34        1.12      9.04 o 
  -4   0   9       44.30       43.25     10.81 o 
  -3   0   9       90.60       97.64     10.11 o 
  -2   0   9      508.61      508.29     14.98 o 
  -1   0   9      552.22      510.97     16.93 o 
   0   0   9      350.36      366.78     27.28 o 
   1   0   9      460.13      477.18     10.48 o 
   2   0   9      193.31      207.25     11.12 o 
   3   0   9       14.27       15.67      5.96 o 
   4   0   9       37.28       44.11      8.20 o 
   5   0   9       27.45       18.55      6.86 o 
   6   0   9       18.67        7.60     11.40 o 
   7   0   9      196.63      172.81     18.11 o 
   8   0   9       84.73      103.50     17.21 o 
   9   0   9        0.28        0.00     13.64 o 
  10   0   9       14.22       14.31     16.54 o 
  -7   1   9        5.15       12.74     14.53 o 
  -6   1   9        2.47        4.95     10.35 o 
  -5   1   9       44.87       43.75      9.78 o 
  -4   1   9        2.24        0.47      8.18 o 
  -3   1   9      443.37      443.46     13.12 o 
  -2   1   9       16.96        7.38      6.23 o 
  -1   1   9     1060.47     1118.74     20.23 o 
   0   1   9      601.02      627.42     10.82 o 
   1   1   9      527.44      568.87      9.02 o 
   2   1   9      665.78      673.47     27.04 o 
   3   1   9      756.94      820.78     19.06 o 
   4   1   9      543.41      577.82     12.10 o 
   5   1   9       30.25       38.28      7.67 o 
   6   1   9      244.09      240.12     17.66 o 
   7   1   9       77.70       87.18     14.98 o 
   8   1   9        0.20        3.58     13.19 o 
   9   1   9        8.72       11.85     14.53 o 
  10   1   9        2.89        0.00     16.09 o 
  -7   2   9       10.63       22.80     15.65 o 
  -6   2   9        3.20       13.35      9.36 o 
  -5   2   9       30.04       43.80     20.23 o 
  -4   2   9       53.63       67.25      9.82 o 
  -3   2   9      168.59      165.53     11.38 o 
  -2   2   9        7.35       13.74      6.01 o 
  -1   2   9      340.39      360.14     21.69 o 
   0   2   9      732.52      733.26     17.66 o 
   1   2   9      752.28      789.32     33.44 o 
   2   2   9        6.19        4.48      5.31 o 
   3   2   9      373.08      348.55     12.75 o 
   4   2   9      851.28      835.54     17.26 o 
   5   2   9      352.87      370.27     14.65 o 
   6   2   9      555.11      584.13     24.82 o 
   7   2   9       54.88       37.55     13.19 o 
   8   2   9       16.43        2.01     13.41 o 
   9   2   9       66.75       71.53     19.00 o 
  10   2   9        3.60        0.45     15.20 o 
  -7   3   9      232.78      230.27     23.03 o 
  -6   3   9       33.00       35.80     10.01 o 
  -5   3   9      474.77      459.23     20.57 o 
  -4   3   9        3.23        0.45      7.30 o 
  -3   3   9      286.53      259.72      9.45 o 
  -2   3   9      336.28      356.50     14.45 o 
  -1   3   9       20.57       16.62      5.53 o 
   0   3   9       11.51        7.66      6.33 o 
   1   3   9      153.54      173.06      7.48 o 
   2   3   9        1.82       12.74      7.38 o 
   3   3   9      122.25      142.18     14.75 o 
   4   3   9      115.91      106.19     13.86 o 
   5   3   9       94.29       99.80      6.97 o 
   6   3   9      716.25      679.27     28.18 o 
   7   3   9      660.22      659.98     26.61 o 
   8   3   9      149.19      132.12     17.21 o 
   9   3   9      121.73      118.70     19.22 o 
  10   3   9       40.24       25.93     16.54 o 
  -7   4   9       85.43      110.43     19.22 o 
  -6   4   9       36.92       45.15     15.20 o 
  -5   4   9      636.07      726.28     19.45 o 
  -4   4   9       32.36       35.63      8.70 o 
  -3   4   9      147.74      122.38      9.61 o 
  -2   4   9      393.52      383.44     15.54 o 
  -1   4   9      220.54      213.96     13.41 o 
   0   4   9      291.29      274.57     16.55 o 
   1   4   9      738.25      739.11     19.91 o 
   2   4   9      379.09      363.15     18.56 o 
   3   4   9       22.29       11.85      9.16 o 
   4   4   9       70.11       81.15     15.42 o 
   5   4   9        2.49        0.89     10.95 o 
   6   4   9        0.10        2.46     11.62 o 
   7   4   9      135.41      136.14     16.54 o 
   8   4   9       46.11       16.99     14.31 o 
   9   4   9       33.82       30.85     16.32 o 
  10   4   9        0.54        0.22     15.87 o 
  -7   5   9        1.16        0.00     14.98 o 
  -6   5   9       25.65       15.42     12.29 o 
  -5   5   9       20.73       15.74      9.04 o 
  -4   5   9        2.42        2.40      7.83 o 
  -3   5   9      109.09      113.34     11.62 o 
  -2   5   9      453.51      459.99     14.76 o 
  -1   5   9      253.10      269.19     19.45 o 
   0   5   9      186.66      173.71     10.95 o 
   1   5   9     1010.93     1010.50     25.51 o 
   2   5   9      517.45      521.54     23.04 o 
   3   5   9      205.34      216.42     16.77 o 
   4   5   9      174.41      196.96     14.53 o 
   5   5   9       16.75       25.04     11.62 o 
   6   5   9        4.97        9.16     12.74 o 
   7   5   9       67.51       43.81     13.64 o 
   8   5   9       20.55       16.76     14.98 o 
   9   5   9        0.46        6.71     16.32 o 
  10   5   9        3.88        1.34     16.54 o 
  -5   6   9        7.43       15.20     13.19 o 
  -3   6   9      240.85      236.76     14.76 o 
  -2   6   9      487.84      447.69     20.13 o 
  -1   6   9      120.26      117.36     13.41 o 
   0   6   9       29.48       25.26      9.16 o 
   1   6   9      301.06      302.97     16.99 o 
   2   6   9        9.58        3.35      9.84 o 
   3   6   9      176.26      162.98     15.20 o 
   4   6   9      274.24      277.02     14.76 o 
   5   6   9      504.91      488.40     28.62 o 
   6   6   9       12.55       11.62     12.52 o 
   7   6   9       62.41       69.74     14.75 o 
   8   6   9       28.74       39.79     16.76 o 
   9   6   9       53.91       44.71     17.21 o 
  10   6   9       12.15        0.67     16.32 o 
  -4   7   9      145.13      115.58     14.75 o 
  -3   7   9        9.67        6.71      9.61 o 
  -2   7   9       23.64        2.91      9.39 o 
  -1   7   9       17.98       34.20     10.51 o 
   0   7   9        0.84        0.00     10.51 o 
   1   7   9       18.09        9.16     10.06 o 
   2   7   9       72.62       70.64     13.86 o 
   3   7   9       95.74      102.61     14.98 o 
   4   7   9      216.86      221.56     18.33 o 
   5   7   9      319.55      307.21     20.35 o 
   6   7   9      325.69      284.40     20.57 o 
   7   7   9      258.19      277.23     21.91 o 
   8   7   9       22.16       14.53     15.87 o 
   9   7   9       81.61       63.26     18.78 o 
  -4   8   9      199.30      185.78     18.11 o 
  -3   8   9      157.86      155.15     15.43 o 
  -2   8   9      590.21      589.28     26.61 o 
  -1   8   9      321.92      303.41     16.99 o 
   0   8   9       12.19        5.36     10.95 o 
   1   8   9      750.08      745.07     31.09 o 
   2   8   9      358.15      329.36     19.68 o 
   3   8   9      589.46      624.18     24.38 o 
   4   8   9        2.91        1.79     12.74 o 
   5   8   9       45.27       25.71     15.20 o 
   6   8   9        8.53        1.79     13.19 o 
   7   8   9        0.26        0.89     12.96 o 
   8   8   9        0.63        0.67     14.98 o 
   9   8   9       20.14        9.16     17.21 o 
  -4   9   9       73.97       61.25     16.54 o 
  -3   9   9        2.29        0.67     12.96 o 
  -2   9   9      220.85      173.93     17.66 o 
  -1   9   9      304.75      279.70     19.23 o 
   0   9   9      129.85      158.94     18.33 o 
   1   9   9      318.18      326.88     21.46 o 
   2   9   9       50.11       36.88     14.98 o 
   3   9   9      151.88      154.70     16.77 o 
   4   9   9      162.89      197.85     20.57 o 
   5   9   9      179.86      196.06     20.12 o 
   6   9   9       39.18       18.78     14.53 o 
   7   9   9       71.26       53.20     18.55 o 
   8   9   9       21.95       19.45     17.44 o 
   9   9   9        3.09       12.07     18.11 o 
  -4  10   9        9.78        0.45     15.42 o 
  -3  10   9        9.78       12.52     15.42 o 
  -2  10   9      229.22      224.46     19.90 o 
  -1  10   9        7.34       12.74     14.31 o 
   0  10   9      135.30      150.45     16.77 o 
   1  10   9      313.49      310.33     21.69 o 
   2  10   9      607.38      567.14     29.30 o 
   3  10   9      202.05      255.98     19.90 o 
   4  10   9      177.37      224.00     23.47 o 
   5  10   9      160.47      181.75     22.80 o 
   6  10   9       78.02       99.25     19.00 o 
   7  10   9      120.36       69.52     17.66 o 
   8  10   9       66.71       59.91     19.45 o 
  -4  11   9       63.11       63.48     17.44 o 
  -3  11   9       13.35       22.13     17.21 o 
  -2  11   9       28.03       16.09     14.53 o 
  -1  11   9        7.85        5.14     14.98 o 
   0  11   9        6.90       29.95     16.09 o 
   1  11   9        5.12        0.67     14.75 o 
   2  11   9       16.91        5.59     14.98 o 
   3  11   9        8.65        0.22     15.20 o 
   4  11   9       85.21       88.52     19.22 o 
   5  11   9       49.14       32.41     17.21 o 
   6  11   9       47.04       25.48     16.77 o 
   7  11   9       61.76       62.37     19.22 o 
  -3  12   9        6.80       10.28     17.21 o 
  -2  12   9       36.89       20.34     17.44 o 
  -1  12   9      120.81      102.61     19.22 o 
   0  12   9      139.88      152.68     21.46 o 
   1  12   9       42.38       55.66     18.11 o 
   2  12   9       37.38       42.92     17.44 o 
   3  12   9       19.85       10.51     17.44 o 
   4  12   9       18.29       23.69     16.76 o 
   5  12   9        8.41       18.78     17.88 o 
   6  12   9        8.72        0.00     16.54 o 
  -2  13   9       94.89      104.62     20.79 o 
  -1  13   9      196.48      207.24     25.26 o 
   0  13   9      244.79      249.27     25.71 o 
   1  13   9      100.07      150.89     22.13 o 
   2  13   9       65.15       78.68     18.55 o 
   3  13   9       54.23       44.48     19.45 o 
   4  13   9       13.80        3.31     12.80 o 
   5  13   9       15.38       10.67     12.21 o 
   1  14   9       79.80       83.38     21.46 o 
   2  14   9       75.33       74.44     22.58 o 
  -1  -7  10       58.29       73.60     24.14 o 
   0  -7  10       64.08       82.59     14.32 o 
   1  -7  10        7.13       20.94     13.37 o 
   2  -7  10        0.42        3.53     12.35 o 
   3  -7  10        8.13        5.36     12.19 o 
   4  -7  10        4.09        0.67     20.34 o 
  -3  -6  10       28.75       26.54     21.01 o 
  -2  -6  10       28.11       25.59     16.88 o 
  -1  -6  10        1.48        0.45     11.36 o 
   0  -6  10       18.18       17.93     12.07 o 
   1  -6  10       32.30       30.90     12.30 o 
   2  -6  10       21.52       26.04     12.30 o 
   3  -6  10       13.77        5.53     12.14 o 
   4  -6  10        5.91       12.52     18.78 o 
   5  -6  10        0.53        0.00     19.00 o 
  -4  -5  10        3.60       13.28     12.33 o 
  -3  -5  10       32.92       25.47     12.57 o 
  -2  -5  10      176.01      175.49     19.23 o 
  -1  -5  10      263.25      277.31     17.44 o 
   0  -5  10      246.86      272.29     16.43 o 
   1  -5  10       27.87       27.84     14.19 o 
   2  -5  10      156.46      174.40     27.83 o 
   3  -5  10       67.68       96.30     32.08 o 
   4  -5  10       50.60       57.90     18.33 o 
   5  -5  10       14.14       10.13     10.40 o 
   6  -5  10       31.14       28.65     12.73 o 
   7  -5  10        0.35        0.99     12.03 o 
  -5  -4  10        6.65        0.90     12.41 o 
  -4  -4  10       31.09       24.71     11.69 o 
  -3  -4  10        6.45        4.94     11.14 o 
  -2  -4  10        4.65        8.68     10.73 o 
  -1  -4  10       20.86       11.85     10.12 o 
   0  -4  10       35.72       35.93     21.57 o 
   1  -4  10       51.46       52.84     11.12 o 
   2  -4  10       42.09       36.21     11.12 o 
   3  -4  10       11.75       31.89     10.66 o 
   4  -4  10       26.84       37.95      8.02 o 
   5  -4  10       89.49       98.39     12.27 o 
   6  -4  10      122.95      113.11     13.37 o 
   7  -4  10       21.67       15.59     11.54 o 
  -5  -3  10        2.12        3.46     10.69 o 
  -4  -3  10       37.42       29.12     14.19 o 
  -3  -3  10      129.68      142.38     13.91 o 
  -2  -3  10      144.35      147.46     19.90 o 
  -1  -3  10      133.98      147.35     27.50 o 
   0  -3  10      435.49      404.99     15.41 o 
   1  -3  10       50.62       44.63      9.95 o 
   2  -3  10        9.22       15.44      9.13 o 
   3  -3  10        0.99        6.54      6.73 o 
   4  -3  10       15.61       21.68      7.31 o 
   5  -3  10        2.18        7.60      8.83 o 
   6  -3  10        5.43        9.67     10.36 o 
   7  -3  10        3.29        0.00     15.20 o 
   8  -3  10       25.38       28.16     16.32 o 
  -6  -2  10        2.94        1.79     12.17 o 
  -5  -2  10       36.99       48.88     16.43 o 
  -4  -2  10       56.50       53.09     11.14 o 
  -3  -2  10      131.02      124.03     11.44 o 
  -2  -2  10      360.24      377.72     16.48 o 
  -1  -2  10      216.10      229.98     19.23 o 
   0  -2  10      924.92      895.95     20.24 o 
   1  -2  10       63.15       62.53     10.43 o 
   2  -2  10       13.21       11.17      8.06 o 
   3  -2  10       87.60      103.37      7.62 o 
   4  -2  10       76.20       71.93      7.82 o 
   5  -2  10        9.95        8.74      8.69 o 
   6  -2  10      153.41      160.29     16.32 o 
   7  -2  10       35.80       43.14     15.65 o 
   8  -2  10       26.16       12.52     15.87 o 
   9  -2  10        0.69        0.00     15.42 o 
  -6  -1  10        2.20        1.35     11.77 o 
  -5  -1  10       34.47       24.39     11.26 o 
  -4  -1  10       42.26       46.87     13.52 o 
  -3  -1  10       92.89       87.75     10.96 o 
  -2  -1  10       42.64       55.46     10.59 o 
  -1  -1  10      402.23      388.13     13.53 o 
   0  -1  10       24.45       12.55      7.51 o 
   1  -1  10      475.51      465.46     14.75 o 
   2  -1  10       71.67       64.44      6.99 o 
   3  -1  10      274.99      273.21      9.20 o 
   4  -1  10      184.35      204.04     10.91 o 
   5  -1  10       69.05       61.47     12.97 o 
   6  -1  10      299.90      316.59     18.78 o 
   7  -1  10        6.03       12.52     14.31 o 
   8  -1  10        1.20        0.22     14.08 o 
   9  -1  10        0.20        4.47     15.65 o 
  -6   0  10        8.49        6.30     11.77 o 
  -5   0  10       15.34       28.50     14.53 o 
  -4   0  10       24.19       25.28      9.24 o 
  -3   0  10        3.68        5.69      8.40 o 
  -2   0  10      201.19      210.17     22.92 o 
  -1   0  10       34.23       45.41      8.34 o 
   0   0  10       32.58       35.02     11.96 o 
   1   0  10      105.83      144.19     14.53 o 
   2   0  10      118.80      137.26      9.48 o 
   3   0  10      624.34      628.50     23.37 o 
   4   0  10      315.37      306.72     13.97 o 
   5   0  10      175.75      148.89     15.43 o 
   6   0  10      115.32       89.64     15.87 o 
   7   0  10       43.27       41.58     14.31 o 
   8   0  10       78.67      111.10     19.89 o 
   9   0  10        4.80        0.45     14.53 o 
  -7   1  10        3.64        5.59     14.31 o 
  -6   1  10        1.23        0.45     10.24 o 
  -5   1  10       92.11      104.11     12.17 o 
  -4   1  10      183.52      219.33     33.98 o 
  -3   1  10      827.19      852.43     28.18 o 
  -2   1  10       63.03       57.72      8.97 o 
  -1   1  10      194.88      244.78     19.45 o 
   0   1  10       87.77       94.56     17.44 o 
   1   1  10       36.12       38.59      6.93 o 
   2   1  10      123.94      136.57      7.99 o 
   3   1  10       18.71       26.39      6.68 o 
   4   1  10       44.18       50.08      8.30 o 
   5   1  10       81.06       76.23     14.53 o 
   6   1  10      130.75      146.43     17.44 o 
   7   1  10        0.60        0.67     13.86 o 
   8   1  10        1.40        0.00     13.19 o 
   9   1  10       14.59        4.92     14.53 o 
  10   1  10       19.07        8.72     17.44 o 
  -7   2  10       30.22       46.49     16.09 o 
  -6   2  10       45.89       60.68     11.62 o 
  -5   2  10      198.32      207.04     15.98 o 
  -4   2  10       42.40       43.20      9.22 o 
  -3   2  10     1067.31     1071.37     30.20 o 
  -2   2  10      452.70      472.05     21.47 o 
  -1   2  10     1329.81     1390.24     38.27 o 
   0   2  10      879.93      863.14     18.01 o 
   1   2  10      536.04      514.61     13.21 o 
   2   2  10      628.03      647.92     24.38 o 
   3   2  10      285.27      269.89     26.16 o 
   4   2  10      137.22      131.96     10.90 o 
   5   2  10      129.97      143.94      9.72 o 
   6   2  10       43.35       58.79     14.75 o 
   7   2  10       32.97       44.93     14.75 o 
   8   2  10        8.04        3.13     13.41 o 
   9   2  10        1.64        2.24     16.09 o 
  10   2  10        0.09        0.00     15.20 o 
  -7   3  10        4.51        0.22     16.09 o 
  -6   3  10       29.70       25.05     10.88 o 
  -5   3  10       23.53       29.55      9.70 o 
  -4   3  10       59.94       74.88     14.31 o 
  -3   3  10       48.19       38.45     13.64 o 
  -2   3  10       48.47       47.39     14.31 o 
  -1   3  10      458.32      444.78     20.57 o 
   0   3  10      334.87      296.32     30.19 o 
   1   3  10      197.38      185.57     12.76 o 
   2   3  10      638.47      631.27     27.51 o 
   3   3  10     1281.55     1247.09     27.86 o 
   4   3  10      394.40      423.48     13.40 o 
   5   3  10      232.44      256.36     11.87 o 
   6   3  10      410.46      394.43     21.69 o 
   7   3  10       46.74       41.58     14.53 o 
   8   3  10       68.93       82.49     17.21 o 
   9   3  10       22.39        5.59     14.75 o 
  10   3  10        0.32        0.00     16.32 o 
  -6   4  10       14.19       17.21     15.42 o 
  -5   4  10       49.99       59.91     15.42 o 
  -4   4  10       88.52      101.71     16.54 o 
  -3   4  10       12.94       10.51     12.96 o 
  -2   4  10        9.77        6.93     11.18 o 
  -1   4  10      156.81      179.50      8.54 o 
   0   4  10       41.50       51.08      8.27 o 
   1   4  10        3.28        0.22      8.05 o 
   2   4  10      154.32      144.42     12.07 o 
   3   4  10      865.24      804.91     23.49 o 
   4   4  10      257.84      251.97     18.56 o 
   5   4  10      493.68      520.59     25.72 o 
   6   4  10      113.82      114.46     13.86 o 
   7   4  10       75.00       82.49     19.22 o 
   8   4  10       10.67       12.52     13.86 o 
   9   4  10       64.58       60.35     17.21 o 
  10   4  10        1.54        0.00     16.76 o 
  -5   5  10      175.24      180.41     18.33 o 
  -4   5  10        9.07        2.68     13.41 o 
  -3   5  10      296.17      270.08     19.90 o 
  -2   5  10      293.43      304.07     16.10 o 
  -1   5  10       75.74       85.17     11.62 o 
   0   5  10      108.09      108.42     13.19 o 
   1   5  10       38.10       45.60     12.29 o 
   2   5  10       39.23       34.42     11.62 o 
   3   5  10      206.00      173.04     14.31 o 
   4   5  10       50.80       43.14     14.08 o 
   5   5  10      490.83      447.69     20.80 o 
   6   5  10      229.50      247.94     19.67 o 
   7   5  10       13.99       11.18     14.98 o 
   8   5  10        1.55        0.00     13.86 o 
   9   5  10       26.50       32.41     15.87 o 
  10   5  10        0.72        1.12     17.66 o 
  -5   6  10      117.67      118.48     18.11 o 
  -4   6  10       68.50       72.65     16.77 o 
  -2   6  10      373.27      356.19     18.33 o 
  -1   6  10       34.05       25.71     10.28 o 
   0   6  10      508.89      493.77     25.49 o 
   1   6  10      431.32      408.10     17.44 o 
   2   6  10        9.24        0.89     10.73 o 
   3   6  10       62.53       86.73     16.09 o 
   4   6  10       13.22       28.84     12.07 o 
   5   6  10      195.63      217.30     17.66 o 
   6   6  10        0.72        1.12     14.08 o 
   7   6  10       22.60       15.87     15.42 o 
   8   6  10        1.60        0.00     15.42 o 
   9   6  10       12.28       39.34     16.99 o 
  -5   7  10       31.30       42.02     17.44 o 
  -3   7  10       85.15       91.65     15.42 o 
  -2   7  10       41.59       32.41     11.40 o 
  -1   7  10       59.29       58.12     12.97 o 
   0   7  10      160.94      170.13     16.77 o 
   1   7  10      268.46      283.05     16.99 o 
   2   7  10       95.09       95.68     15.20 o 
   3   7  10     1265.73     1222.25     36.03 o 
   4   7  10      382.99      380.34     21.02 o 
   5   7  10      320.26      327.33     20.35 o 
   6   7  10      213.70      213.73     21.69 o 
   7   7  10      365.46      334.71     23.48 o 
   8   7  10       58.11       47.17     16.77 o 
   9   7  10       14.54        0.45     16.99 o 
  -4   8  10       15.50       19.89     12.96 o 
  -3   8  10        2.27       13.19     12.74 o 
  -2   8  10      134.22      175.26     17.66 o 
  -1   8  10      552.52      510.99     25.27 o 
   0   8  10        3.56        3.58     11.18 o 
   1   8  10        7.44        4.25     13.64 o 
   2   8  10       12.32       20.12     12.74 o 
   3   8  10       52.37       54.10     15.65 o 
   4   8  10      353.13      349.47     23.48 o 
   5   8  10       71.20      108.42     16.54 o 
   6   8  10       97.31      123.62     18.78 o 
   7   8  10      163.63      164.53     20.79 o 
   8   8  10       64.41       66.39     18.11 o 
   9   8  10       50.57       38.89     18.55 o 
  -4   9  10      127.47      140.83     19.90 o 
  -3   9  10       11.80        2.68     14.31 o 
  -2   9  10       58.70       60.58     14.08 o 
  -1   9  10      154.36      181.08     21.24 o 
   0   9  10       65.65       59.01     15.87 o 
   1   9  10      184.79      195.84     18.11 o 
   2   9  10       55.14       33.31     14.31 o 
   3   9  10      113.85      133.46     19.45 o 
   4   9  10      260.17      255.99     22.13 o 
   5   9  10       39.86       38.67     15.42 o 
   6   9  10       79.07       48.06     16.32 o 
   7   9  10       70.27       58.12     19.00 o 
   8   9  10       46.01       52.08     18.78 o 
  -5  10  10       53.21       45.38     16.77 o 
  -4  10  10       85.75       79.36     18.78 o 
  -3  10  10       96.72       76.67     16.77 o 
  -1  10  10      127.88      140.61     19.00 o 
   0  10  10      141.18      150.23     20.34 o 
   1  10  10      208.36      213.73     22.36 o 
   2  10  10      213.55      196.96     20.34 o 
   3  10  10       75.94       61.92     17.66 o 
   4  10  10       15.75        4.02     14.98 o 
   5  10  10       15.45        2.46     16.54 o 
   6  10  10        4.34        0.45     15.20 o 
   7  10  10        3.00       10.95     16.32 o 
   8  10  10        5.88        2.24     17.44 o 
  -4  11  10        8.92        4.92     17.44 o 
  -3  11  10       12.69       12.07     16.09 o 
  -2  11  10      134.01      140.39     19.90 o 
  -1  11  10       24.35       18.33     16.54 o 
   0  11  10      144.39      158.27     21.68 o 
   1  11  10       52.43       43.37     16.54 o 
   2  11  10       66.49       55.66     18.11 o 
   3  11  10       63.56       46.05     18.33 o 
   4  11  10       94.01       77.79     17.66 o 
   5  11  10      135.81       89.87     20.79 o 
   6  11  10       70.32       67.28     19.67 o 
   7  11  10       28.94        4.47     18.33 o 
  -3  12  10        0.13       12.07     17.66 o 
  -2  12  10        0.64        0.00     16.32 o 
  -1  12  10        5.46        1.79     17.21 o 
   0  12  10       31.11       27.27     20.12 o 
   1  12  10       23.42       24.81     17.44 o 
   2  12  10        8.18        0.00     16.54 o 
   3  12  10       24.08        1.79     18.55 o 
   4  12  10       64.32       63.04     19.89 o 
   5  12  10       76.53       91.87     20.34 o 
   6  12  10       85.20       79.58     19.89 o 
  -1  13  10       60.65       40.68     20.57 o 
   0  13  10       13.30        6.93     20.56 o 
   1  13  10        0.87        0.00     18.55 o 
   2  13  10        1.10        0.22     17.66 o 
   3  13  10        5.47        0.22     18.11 o 
   4  13  10        0.66        0.00     18.55 o 
  -1  -6  11       11.99       13.49     13.41 o 
   0  -6  11       12.82       17.68     13.18 o 
   1  -6  11        8.46       13.47     13.21 o 
   2  -6  11       16.01       20.40     23.02 o 
   3  -6  11        0.27        1.30     12.24 o 
   4  -6  11       31.78       30.85     22.13 o 
  -2  -5  11       30.79       35.99     12.44 o 
  -1  -5  11       56.24       59.90     13.52 o 
   0  -5  11       62.91       68.51     14.53 o 
   1  -5  11       16.26       11.96     12.08 o 
   2  -5  11       43.83       57.63     13.64 o 
   3  -5  11        2.52        6.45     11.59 o 
   4  -5  11       41.55       43.37     21.24 o 
   5  -5  11        0.93        0.00     19.00 o 
  -3  -4  11       45.12       44.53     13.12 o 
  -2  -4  11       18.69       20.87     11.68 o 
  -1  -4  11       13.72       31.19     11.91 o 
   0  -4  11       51.04       34.82     12.08 o 
   1  -4  11        2.06        0.45     10.58 o 
   2  -4  11      207.53      190.47     19.00 o 
   3  -4  11       16.12       22.83     10.84 o 
   4  -4  11       90.28       75.68     13.19 o 
   5  -4  11       80.10       84.27     16.77 o 
   6  -4  11       64.65       39.57     14.98 o 
   7  -4  11       10.47        9.39     15.87 o 
  -4  -3  11        5.23        9.12     11.84 o 
  -3  -3  11       16.73       13.34     11.84 o 
  -2  -3  11       11.01        0.67     10.34 o 
  -1  -3  11       25.34       35.70     12.29 o 
   0  -3  11       63.91       68.30     12.00 o 
   1  -3  11       49.79       67.79     25.26 o 
   2  -3  11        3.89        0.00     10.08 o 
   3  -3  11      143.52      160.29     18.78 o 
   4  -3  11       13.23        0.45     11.85 o 
   5  -3  11       36.09       36.66     14.08 o 
   6  -3  11        3.31        2.24     14.98 o 
   7  -3  11       15.74       13.41     15.20 o 
  -5  -2  11       64.94       75.69     13.67 o 
  -4  -2  11       68.30       62.45     13.04 o 
  -3  -2  11       32.09       31.96     10.98 o 
  -2  -2  11       20.69       23.90     10.42 o 
  -1  -2  11       32.99       28.95     10.59 o 
   0  -2  11       15.12       12.56      9.72 o 
   1  -2  11      208.92      255.14     14.05 o 
   2  -2  11       57.01       56.78     15.42 o 
   3  -2  11       61.43       63.04     14.53 o 
   4  -2  11        1.09        3.58      7.90 o 
   5  -2  11       14.72       15.42     11.85 o 
   6  -2  11       46.54       52.98     15.65 o 
   7  -2  11       42.54       37.78     17.66 o 
   8  -2  11       12.87        7.60     15.42 o 
  -5  -1  11       88.65      114.57     29.28 o 
  -4  -1  11       67.99       62.83     12.85 o 
  -3  -1  11       28.50       29.49     10.81 o 
  -2  -1  11       31.42       36.65     12.74 o 
  -1  -1  11      122.44      149.03     12.05 o 
   0  -1  11        9.25        2.68     12.52 o 
   1  -1  11       25.72       21.01     12.52 o 
   2  -1  11      348.54      374.51     21.24 o 
   3  -1  11      236.22      239.66     11.68 o 
   4  -1  11       89.29      117.63     10.35 o 
   5  -1  11       34.49       38.89     12.96 o 
   6  -1  11       47.08       68.85     14.98 o 
   7  -1  11       10.70        7.38     14.08 o 
   8  -1  11       20.23       26.60     16.09 o 
  -6   0  11        1.79        3.03     12.23 o 
  -5   0  11        2.34        8.89     11.30 o 
  -4   0  11        4.93       12.93     10.34 o 
  -3   0  11       98.99       99.73     11.93 o 
  -2   0  11       10.33        2.24     12.07 o 
  -1   0  11      631.86      624.40     28.63 o 
   0   0  11       33.00        9.16     12.29 o 
   1   0  11      434.66      437.38     21.24 o 
   2   0  11      383.68      362.23     21.47 o 
   3   0  11      333.26      353.40     13.88 o 
   4   0  11      387.13      413.02     14.14 o 
   5   0  11      210.37      238.32     17.21 o 
   6   0  11        8.23        5.36     12.96 o 
   7   0  11       13.76       23.02     16.32 o 
   8   0  11        6.84       10.95     15.42 o 
   9   0  11        0.09       10.73     17.88 o 
  -6   1  11       23.45        4.02     16.54 o 
  -5   1  11       28.19       46.49     17.88 o 
  -4   1  11       44.39       46.72     16.32 o 
  -3   1  11       25.85       19.22     14.31 o 
  -2   1  11       17.57       20.34     13.64 o 
  -1   1  11      189.78      193.38     16.32 o 
   0   1  11      137.22      123.18     16.54 o 
   1   1  11      561.60      566.47     24.38 o 
   2   1  11      609.42      585.37     19.12 o 
   3   1  11      152.49      149.87     11.12 o 
   4   1  11       28.24       31.64      7.74 o 
   5   1  11      241.69      278.12     20.12 o 
   6   1  11      117.96      124.52     16.99 o 
   7   1  11       23.71       17.21     14.53 o 
   8   1  11       86.02       71.98     16.99 o 
   9   1  11        3.27        0.45     14.53 o 
  -6   2  11      177.96      163.86     20.79 o 
  -5   2  11      206.13      204.56     22.80 o 
  -4   2  11       47.92       48.73     14.75 o 
  -3   2  11      188.29      238.09     21.01 o 
  -2   2  11       49.71       35.77     13.86 o 
  -1   2  11       68.85       81.82     14.98 o 
   0   2  11       80.39       86.73     11.62 o 
   1   2  11        8.13       13.17      6.87 o 
   2   2  11       22.23       16.83      6.97 o 
   3   2  11       29.25       32.47      8.08 o 
   4   2  11       21.98       31.59      8.21 o 
   5   2  11       40.27       33.25      7.97 o 
   6   2  11       24.40       16.99     13.86 o 
   7   2  11        3.45        0.00     14.53 o 
   8   2  11       35.65       63.26     16.09 o 
   9   2  11       24.36       18.11     16.76 o 
  -6   3  11       50.37       61.02     19.00 o 
  -5   3  11       73.51       88.07     17.21 o 
  -4   3  11       94.20       61.92     16.99 o 
  -3   3  11      404.66      405.83     23.25 o 
  -2   3  11       13.23       17.88     13.86 o 
  -1   3  11      159.85      195.16     17.66 o 
   0   3  11      223.70      238.10     18.56 o 
   1   3  11       94.80       82.44     12.97 o 
   2   3  11       99.97      100.56     16.10 o 
   3   3  11       88.98       96.02      9.32 o 
   4   3  11        4.50        1.34      7.59 o 
   5   3  11       39.74       37.44     12.52 o 
   6   3  11       71.34       86.73     14.31 o 
   7   3  11        7.84       10.51     14.08 o 
   8   3  11        3.19        0.00     13.86 o 
   9   3  11       19.75       29.06     17.44 o 
  -6   4  11       61.76       46.72     18.11 o 
  -5   4  11      116.22      109.54     18.55 o 
  -4   4  11      331.50      326.43     25.26 o 
  -3   4  11      444.68      446.98     22.58 o 
  -2   4  11      162.13      197.40     18.78 o 
  -1   4  11      505.59      473.63     24.15 o 
   0   4  11      288.43      260.61     12.12 o 
   1   4  11      242.37      242.13     10.24 o 
   2   4  11      537.95      523.48     18.20 o 
   3   4  11      397.78      387.02     13.20 o 
   4   4  11      156.26      182.83     12.41 o 
   5   4  11      111.24      132.54     10.68 o 
   6   4  11        1.16        0.22     13.64 o 
   7   4  11       35.85       86.73     16.99 o 
   8   4  11        1.18        4.69     15.20 o 
   9   4  11       18.87       50.29     19.22 o 
  -5   5  11        9.83       19.67     16.32 o 
  -4   5  11        6.47        2.46     14.31 o 
  -3   5  11        5.90        4.92     13.86 o 
  -2   5  11       22.27        8.49     12.74 o 
  -1   5  11      205.89      206.56     13.30 o 
   0   5  11      158.27      171.69     12.52 o 
   1   5  11      216.44      203.89     16.77 o 
   2   5  11     1062.96     1018.67     33.34 o 
   3   5  11      432.54      401.16     17.67 o 
   4   5  11       22.58       24.14     12.74 o 
   5   5  11      562.83      551.47     26.84 o 
   6   5  11       66.16       55.88     15.20 o 
   7   5  11      177.92      182.42     18.56 o 
   8   5  11       23.66       15.87     16.54 o 
   9   5  11       58.09       30.85     17.44 o 
  -5   6  11       28.28       40.68     18.11 o 
  -4   6  11        8.54        5.59     14.75 o 
  -3   6  11      217.82      228.03     20.34 o 
  -1   6  11       13.55       21.46     11.62 o 
   0   6  11       18.43       16.54     11.85 o 
   1   6  11      132.35      129.21     14.53 o 
   2   6  11        7.65        3.13     10.73 o 
   3   6  11        4.26        5.81     12.07 o 
   4   6  11        9.70        7.60     13.41 o 
   5   6  11        2.19        0.45     12.29 o 
   6   6  11        2.09        0.00     14.53 o 
   7   6  11       14.67        3.13     15.65 o 
   8   6  11      124.24      149.78     21.68 o 
   9   6  11       92.03       89.64     19.22 o 
  -5   7  11       24.33       27.72     16.54 o 
  -4   7  11       14.63       15.87     15.87 o 
  -2   7  11      116.32      115.13     16.77 o 
  -1   7  11      259.14      261.36     18.56 o 
   0   7  11      502.84      498.67     21.24 o 
   1   7  11      109.30      118.70     17.88 o 
   2   7  11        2.71        3.13     11.18 o 
   3   7  11      434.54      417.70     21.24 o 
   4   7  11       28.77       24.14     15.65 o 
   5   7  11       36.60       17.21     14.98 o 
   6   7  11       12.55       16.54     15.42 o 
   7   7  11        0.14        0.22     15.20 o 
   8   7  11       52.97       45.60     17.88 o 
   9   7  11       32.92       32.86     19.45 o 
  -5   8  11        3.08        2.01     16.32 o 
  -2   8  11      100.45      101.04     16.54 o 
  -1   8  11      224.18      254.19     21.46 o 
   0   8  11     1260.58     1246.29     36.70 o 
   1   8  11      700.09      680.13     28.63 o 
   2   8  11      588.90      568.92     24.38 o 
   3   8  11      422.04      409.86     24.37 o 
   4   8  11       56.24       50.07     15.42 o 
   5   8  11       31.52       23.25     15.42 o 
   6   8  11       15.33       27.72     14.75 o 
   7   8  11        4.35        0.22     16.32 o 
   8   8  11        8.16        4.02     16.76 o 
  -3   9  11       33.21       21.01     15.65 o 
  -2   9  11       18.40       33.08     16.54 o 
  -1   9  11      198.83      173.71     18.78 o 
   0   9  11      714.69      745.64     29.07 o 
   1   9  11       57.63       72.65     16.54 o 
   2   9  11      364.82      342.76     25.27 o 
   3   9  11      272.18      279.24     21.91 o 
   4   9  11      136.32      146.42     20.12 o 
   5   9  11       54.71       65.27     18.11 o 
   6   9  11       84.53       77.79     16.99 o 
   7   9  11       44.25       27.94     18.11 o 
   8   9  11        2.62        0.00     17.21 o 
  -4  10  11       12.71        1.34     15.42 o 
  -3  10  11        1.15        0.89     16.09 o 
  -2  10  11       81.40       89.42     18.11 o 
  -1  10  11        5.33        0.45     15.20 o 
   0  10  11       47.70       33.53     15.65 o 
   1  10  11        0.05        0.22     13.64 o 
   2  10  11       42.39       48.73     17.21 o 
   3  10  11       30.47       25.71     16.09 o 
   4  10  11        5.61       10.28     16.32 o 
   5  10  11       24.48       39.79     16.54 o 
   6  10  11       94.66       71.31     18.78 o 
   7  10  11       68.34       75.56     20.57 o 
  -3  11  11       21.53       17.44     18.55 o 
  -2  11  11       99.57      106.41     19.90 o 
  -1  11  11       39.05       59.91     19.22 o 
   0  11  11       57.17       74.44     19.45 o 
   1  11  11       50.56       17.66     16.32 o 
   2  11  11       17.20       21.68     16.32 o 
   3  11  11       20.67       23.69     17.44 o 
   4  11  11       40.27       55.21     19.45 o 
   5  11  11       13.16        3.80     16.54 o 
   6  11  11        0.86        3.35     16.54 o 
   7  11  11        0.92       10.28     18.33 o 
  -2  12  11       30.73        4.69     18.33 o 
  -1  12  11       11.70        0.45     18.11 o 
   0  12  11       89.44      100.15     23.25 o 
   1  12  11      135.39      120.04     22.13 o 
   2  12  11       89.90       86.73     20.79 o 
   3  12  11       64.27       35.77     19.89 o 
   4  12  11       62.64       41.13     20.12 o 
   5  12  11       16.10       42.47     19.45 o 
   0  13  11       13.32       19.00     20.34 o 
   1  13  11        9.28       10.73     19.22 o 
   2  13  11       53.12       39.12     21.91 o 
   3  13  11       80.63      101.26     22.80 o 
   4  13  11       76.99       56.33     21.68 o 
   0  -5  12        1.34        1.48     12.72 o 
   1  -5  12        1.46        1.43     12.79 o 
   2  -5  12        0.94        0.00     16.76 o 
   3  -5  12        2.31        0.67     16.54 o 
  -2  -4  12       20.08       15.31     12.49 o 
  -1  -4  12       19.27       20.14     11.93 o 
   0  -4  12       18.22       18.44     12.17 o 
   1  -4  12        6.31        0.00     16.09 o 
   2  -4  12       39.26       38.89     16.32 o 
   3  -4  12       20.81       26.38     15.65 o 
  -3  -3  12       41.55       26.62     12.72 o 
  -2  -3  12        7.78        0.00     15.65 o 
  -1  -3  12        9.64        3.80     16.32 o 
   0  -3  12       25.90       39.34     16.76 o 
   1  -3  12       93.98       74.22     17.66 o 
   2  -3  12      107.16      113.34     17.66 o 
   3  -3  12       18.38       34.87     15.87 o 
   4  -3  12       57.29       47.39     15.65 o 
   6  -3  12        0.28        0.22     14.53 o 
  -4  -2  12        2.95       16.32     17.66 o 
  -3  -2  12        1.08        0.00     16.76 o 
  -2  -2  12        0.75        1.12     14.98 o 
  -1  -2  12       19.33       26.60     16.09 o 
   0  -2  12        4.78        0.67     15.20 o 
   1  -2  12      214.99      227.36     22.80 o 
   2  -2  12       69.31       88.74     16.32 o 
   3  -2  12      346.72      381.43     23.25 o 
   4  -2  12      156.75      196.50     18.33 o 
   5  -2  12      102.66       91.43     14.98 o 
   6  -2  12       76.55      100.82     17.88 o 
   7  -2  12      107.53      128.54     18.78 o 
  -4  -1  12        8.85       18.11     17.44 o 
  -3  -1  12       18.57       25.93     17.44 o 
  -2  -1  12        2.44        0.00     15.42 o 
  -1  -1  12        9.56        8.27     14.08 o 
   0  -1  12       22.77       33.53     14.75 o 
   1  -1  12        0.21        0.00     12.74 o 
   2  -1  12        2.28        7.15     13.64 o 
   3  -1  12       61.70       72.43     14.98 o 
   4  -1  12      115.21      128.50     21.91 o 
   5  -1  12      224.42      211.94     18.33 o 
   6  -1  12       95.07       99.48     17.44 o 
   7  -1  12       65.17       49.62     17.88 o 
   8  -1  12       44.29       69.07     20.34 o 
  -5   0  12       85.40       80.47     20.34 o 
  -4   0  12       53.51       59.24     18.55 o 
  -3   0  12      112.43      115.13     19.67 o 
  -2   0  12      119.72      132.12     19.90 o 
  -1   0  12      189.93      211.26     18.78 o 
   0   0  12        5.44        1.34     13.64 o 
   1   0  12      240.96      248.61     21.69 o 
   2   0  12        0.94        0.22     12.74 o 
   3   0  12      129.41      163.19     16.99 o 
   4   0  12       25.28       30.59      9.15 o 
   5   0  12       55.31       52.75     14.53 o 
   6   0  12       97.00      115.79     16.77 o 
   7   0  12      108.56      151.34     19.00 o 
   8   0  12       10.73        0.22     16.99 o 
  -5   1  12       14.29       21.46     18.11 o 
  -4   1  12       89.42      109.31     20.12 o 
  -3   1  12       52.14       67.28     16.32 o 
  -2   1  12       24.57       32.41     15.87 o 
  -1   1  12      168.05      142.63     17.66 o 
   0   1  12        3.19        1.56     13.19 o 
   1   1  12      211.74      191.37     17.44 o 
   2   1  12       97.31      100.37     15.42 o 
   3   1  12        3.05        5.31      7.67 o 
   4   1  12        1.66        2.48      7.98 o 
   5   1  12        1.14        3.58     13.41 o 
   6   1  12        2.33        1.12     12.96 o 
   7   1  12       13.25       29.95     17.21 o 
   8   1  12       56.62       63.71     17.66 o 
  -5   2  12        8.05       21.68     18.11 o 
  -4   2  12       48.92       74.21     17.44 o 
  -3   2  12       48.14       47.61     16.77 o 
  -2   2  12       87.98       80.25     16.54 o 
  -1   2  12       49.15       41.58     14.98 o 
   0   2  12        2.26        0.45     12.52 o 
   1   2  12      131.18      140.61     17.44 o 
   2   2  12        7.13        5.43      7.84 o 
   3   2  12        7.59        8.03      7.45 o 
   4   2  12      149.58      161.15     20.34 o 
   5   2  12       73.32       75.33     15.42 o 
   6   2  12        9.45        3.80     12.96 o 
   7   2  12       72.96       72.43     17.44 o 
   8   2  12       61.34       59.46     18.11 o 
   9   2  12        9.42       14.53     17.66 o 
  -5   3  12        2.49        0.89     17.44 o 
  -4   3  12        0.52        0.67     16.32 o 
  -3   3  12       13.12        5.14     15.42 o 
  -2   3  12        0.43        0.22     14.08 o 
  -1   3  12       36.25       33.75     15.42 o 
   0   3  12        4.07       13.41     12.74 o 
   1   3  12      178.49      142.85     19.45 o 
   2   3  12       10.14        7.15      7.51 o 
   3   3  12        2.24        3.71      7.79 o 
   4   3  12      284.94      290.88     26.38 o 
   5   3  12      218.28      224.88     13.08 o 
   6   3  12       30.14       23.25     14.08 o 
   7   3  12      336.69      366.45     24.59 o 
   8   3  12       18.72       19.45     16.76 o 
   9   3  12       50.19       68.18     20.79 o 
  -5   4  12       53.97       22.13     18.55 o 
  -4   4  12       85.08       98.13     17.66 o 
  -3   4  12      131.69      141.51     20.12 o 
  -2   4  12       15.56       38.00     14.08 o 
  -1   4  12      293.52      281.93     21.46 o 
   0   4  12      120.95      126.08     16.54 o 
   1   4  12        1.38        1.20      7.84 o 
   2   4  12        1.76        4.96      7.73 o 
   3   4  12       61.28       57.84     12.97 o 
   4   4  12        5.44        2.01      8.40 o 
   5   4  12       10.22       27.44     14.31 o 
   6   4  12        3.89        0.67     14.75 o 
   7   4  12      217.50      230.71     23.47 o 
   8   4  12       74.61       70.86     20.12 o 
   9   4  12        7.22        1.79     17.66 o 
  -5   5  12        8.74        8.49     17.66 o 
  -4   5  12        9.41        4.25     15.87 o 
  -3   5  12       29.51       23.47     16.09 o 
  -2   5  12        8.79        3.58     14.08 o 
  -1   5  12      336.68      335.83     22.13 o 
   0   5  12      232.10      222.29     13.50 o 
   1   5  12      173.78      156.67     24.81 o 
   2   5  12      478.50      448.57     19.23 o 
   3   5  12      256.42      215.75     20.12 o 
   4   5  12        2.17        0.67     11.62 o 
   5   5  12      203.98      243.91     20.57 o 
   6   5  12       78.14      107.75     18.78 o 
   7   5  12       70.96       69.07     17.88 o 
   8   5  12        7.73        6.71     16.09 o 
   9   5  12       10.94       13.41     19.00 o 
  -5   6  12       18.20        9.61     18.11 o 
  -4   6  12       10.02        0.89     15.87 o 
  -3   6  12        0.48        0.22     15.20 o 
  -2   6  12        4.41        0.67     14.53 o 
   0   6  12      233.92      226.92     19.23 o 
   1   6  12       63.38       60.80     13.86 o 
   2   6  12      146.77      134.58     17.66 o 
   3   6  12        9.12       13.19     14.53 o 
   4   6  12       24.69       19.22     14.08 o 
   5   6  12      155.95      131.45     20.57 o 
   6   6  12       22.42       47.61     17.88 o 
   7   6  12       55.76       65.72     19.67 o 
   8   6  12       24.18       19.00     16.54 o 
   9   6  12       22.18       41.35     19.67 o 
  -5   7  12      123.12       88.52     19.90 o 
  -4   7  12        2.42        0.22     15.20 o 
  -3   7  12        0.25        2.24     15.87 o 
  -1   7  12      100.05       73.32     14.75 o 
   0   7  12        6.70        1.12     13.41 o 
   1   7  12       48.60       48.28     15.65 o 
   2   7  12      458.77      418.82     24.15 o 
   3   7  12       26.85       30.18     12.74 o 
   4   7  12      208.15      190.47     21.01 o 
   5   7  12      166.86      151.57     18.11 o 
   6   7  12      188.03      179.74     21.68 o 
   7   7  12       71.30       61.92     18.78 o 
   8   7  12       48.19       31.97     18.11 o 
  -4   8  12       78.69       86.73     19.45 o 
  -2   8  12      239.42      254.86     19.90 o 
  -1   8  12        1.37        0.00     13.86 o 
   0   8  12       47.52       47.84     14.75 o 
   1   8  12       62.47       57.67     15.42 o 
   2   8  12       38.86       14.08     15.65 o 
   3   8  12      143.85      126.98     17.21 o 
   4   8  12       12.61       11.85     14.53 o 
   5   8  12       20.40       21.91     16.32 o 
   6   8  12       24.50       10.95     16.09 o 
   7   8  12       19.30       17.44     17.88 o 
   8   8  12        6.43        0.00     17.21 o 
  -2   9  12      240.35      270.06     23.03 o 
  -1   9  12      172.47      161.41     20.34 o 
   0   9  12      147.68      163.64     21.46 o 
   1   9  12       14.04       21.46     14.98 o 
   2   9  12       43.81       26.82     16.77 o 
   3   9  12       64.71       56.55     16.99 o 
   4   9  12       56.67       76.45     17.44 o 
   5   9  12       49.88       87.85     19.45 o 
   6   9  12       32.90       32.19     17.88 o 
   7   9  12        9.76        2.68     17.88 o 
   8   9  12        1.91        8.27     18.78 o 
  -3  10  12       36.26       32.19     19.45 o 
  -2  10  12       51.93       25.04     18.78 o 
  -1  10  12      152.56      177.05     23.47 o 
   0  10  12      115.17      133.01     19.67 o 
   1  10  12       44.64       46.05     17.21 o 
   2  10  12      150.71      158.94     20.57 o 
   3  10  12       84.00       86.06     18.78 o 
   4  10  12       98.64      119.15     19.45 o 
   5  10  12      157.23      136.37     22.13 o 
   6  10  12       95.41       69.74     20.12 o 
   7  10  12       44.93       23.25     18.78 o 
  -2  11  12        0.24       10.51     19.45 o 
  -1  11  12       14.97        0.67     16.09 o 
   0  11  12        7.41        0.22     17.21 o 
   1  11  12       15.88       22.58     16.76 o 
   2  11  12       96.42       77.57     21.46 o 
   3  11  12       24.02       30.18     18.78 o 
   4  11  12       29.18       46.72     18.11 o 
   5  11  12       55.17       86.06     21.68 o 
   6  11  12       33.97       35.54     18.78 o 
  -1  12  12        1.37        0.00     17.88 o 
   0  12  12        7.95        1.34     19.45 o 
   1  12  12       19.88       33.98     21.01 o 
   2  12  12        0.91       34.65     21.68 o 
   3  12  12        3.69        0.22     20.12 o 
   4  12  12        5.37        2.91     18.55 o 
   5  12  12       20.19       12.74     20.56 o 
   1  -4  13        8.88        3.58     17.66 o 
   2  -4  13       12.73        4.25     18.11 o 
   3  -4  13       78.70       79.58     20.57 o 
  -1  -3  13       46.86       69.52     19.67 o 
   0  -3  13       44.89       35.77     18.33 o 
   1  -3  13        8.70        8.49     16.54 o 
   2  -3  13       19.70       16.09     16.54 o 
   3  -3  13        8.04        5.81     16.32 o 
  -2  -2  13       89.38       65.94     19.67 o 
  -1  -2  13      173.90      195.38     23.47 o 
   0  -2  13      242.68      265.82     24.37 o 
   1  -2  13      178.65      170.79     20.57 o 
   2  -2  13        1.79       17.44     16.99 o 
   3  -2  13       61.72      109.76     18.78 o 
   4  -2  13       21.08       35.76     16.32 o 
   6  -2  13        0.61        4.02     14.98 o 
  -3  -1  13       15.04        3.13     18.55 o 
  -2  -1  13      151.32      144.64     21.68 o 
  -1  -1  13      138.42      118.70     20.79 o 
   0  -1  13      192.80      188.23     20.79 o 
   1  -1  13      473.66      460.84     25.94 o 
   2  -1  13        8.15        4.25     15.42 o 
   3  -1  13       55.27       72.65     16.99 o 
   4  -1  13       21.36       46.72     16.54 o 
   5  -1  13        7.17        0.45     13.86 o 
   6  -1  13       61.36       60.13     17.66 o 
   7  -1  13       30.45        1.34     15.87 o 
  -4   0  13       58.78       63.48     20.34 o 
  -3   0  13        3.98        9.16     17.44 o 
  -2   0  13       17.01       14.98     16.32 o 
  -1   0  13        5.55       17.21     16.09 o 
   0   0  13        1.11        5.81     15.20 o 
   1   0  13       89.69       69.07     17.44 o 
   2   0  13       45.45       37.55     15.20 o 
   3   0  13      199.17      175.27     19.67 o 
   4   0  13       70.82       75.33     16.32 o 
   5   0  13        2.56        0.22     13.19 o 
   6   0  13        9.19       21.24     16.32 o 
   7   0  13       42.64       33.08     16.09 o 
  -4   1  13        4.12       12.74     18.33 o 
  -3   1  13        6.68       20.34     18.33 o 
  -2   1  13        1.64        5.36     15.65 o 
  -1   1  13       32.49       27.05     15.20 o 
   0   1  13       10.02        7.60     14.31 o 
   1   1  13        0.30        0.67     13.19 o 
   2   1  13        1.13        6.71     13.64 o 
   3   1  13       46.73       31.74     16.09 o 
   4   1  13       12.65       11.01     10.17 o 
   5   1  13        7.63        0.00     13.64 o 
   6   1  13       15.91       27.94     14.98 o 
   7   1  13        3.45        9.61     16.76 o 
   8   1  13        0.95        2.01     16.99 o 
  -4   2  13       71.35       71.76     20.12 o 
  -3   2  13       67.83       69.74     18.33 o 
  -2   2  13      119.18      134.35     18.78 o 
  -1   2  13      204.18      198.07     21.01 o 
   0   2  13       92.97       78.69     16.77 o 
   1   2  13      171.24      243.00     22.80 o 
   2   2  13       38.68       67.28     14.98 o 
   3   2  13       46.49       47.34     10.18 o 
   4   2  13       56.86       62.58     10.56 o 
   5   2  13       36.87       29.95     14.98 o 
   6   2  13       10.16       17.88     16.09 o 
   7   2  13        4.12       17.88     16.54 o 
   8   2  13        1.56        0.22     15.87 o 
  -4   3  13        1.51        0.22     16.99 o 
  -3   3  13        7.18        2.91     16.09 o 
  -2   3  13       38.23       36.66     16.54 o 
  -1   3  13      163.82      181.53     21.24 o 
   0   3  13       99.13      130.33     16.54 o 
   1   3  13      423.21      430.87     24.15 o 
   2   3  13      142.36      200.53     18.33 o 
   3   3  13      199.59      204.46     20.68 o 
   4   3  13      292.98      335.53     13.67 o 
   5   3  13      229.53      228.71     20.34 o 
   6   3  13       73.48       62.14     16.54 o 
   7   3  13       62.63       54.32     18.33 o 
   8   3  13        2.51        1.12     17.21 o 
  -4   4  13        1.33        0.00     17.88 o 
  -3   4  13       32.08       35.09     18.11 o 
  -2   4  13        0.11        0.89     14.53 o 
  -1   4  13       19.27        5.14     15.20 o 
   0   4  13       28.80        0.67     14.53 o 
   1   4  13       22.57       22.80     14.31 o 
   2   4  13       21.21       26.52     10.69 o 
   3   4  13       90.89      110.05     10.49 o 
   4   4  13      237.37      256.44     19.45 o 
   5   4  13       21.76       17.43     10.50 o 
   6   4  13       50.23       48.28     17.21 o 
   7   4  13      176.01      158.05     20.79 o 
   8   4  13        3.14       12.96     18.11 o 
  -4   5  13        1.61        0.22     16.54 o 
  -3   5  13       33.13        2.91     16.32 o 
  -2   5  13        7.47        4.02     15.87 o 
  -1   5  13       63.01       42.70     16.32 o 
   0   5  13        7.60        3.35     13.19 o 
   1   5  13       15.42        8.73      9.32 o 
   2   5  13       11.90       11.01     10.17 o 
   3   5  13        0.44        0.45      9.29 o 
   4   5  13      162.23      155.45     14.12 o 
   5   5  13       11.51        4.92      9.58 o 
   6   5  13      163.10      182.42     23.03 o 
   7   5  13       48.73       29.28     17.44 o 
   8   5  13        6.00        0.45     18.78 o 
  -4   6  13       30.11       13.64     17.44 o 
  -3   6  13       92.77       99.03     20.34 o 
  -2   6  13       70.96       69.30     18.33 o 
  -1   6  13      118.48      143.74     17.44 o 
   0   6  13      167.03      161.18     19.67 o 
   1   6  13       40.61       46.27     14.75 o 
   2   6  13      129.35      141.73     16.77 o 
   3   6  13        0.81        0.22     14.53 o 
   4   6  13        9.44        8.49     13.19 o 
   5   6  13       57.08       67.73     16.77 o 
   6   6  13       76.41       57.23     18.11 o 
   7   6  13       27.40       24.14     16.32 o 
   8   6  13        2.04        0.00     17.44 o 
  -4   7  13       28.22       27.27     19.22 o 
  -3   7  13       39.90       37.11     16.76 o 
  -2   7  13      146.49      164.98     19.67 o 
   0   7  13       64.44       37.11     15.42 o 
   1   7  13       15.03       11.40     13.64 o 
   2   7  13      255.67      237.43     20.12 o 
   3   7  13      150.35      186.44     21.01 o 
   4   7  13      217.97      248.38     23.47 o 
   5   7  13      199.70      169.90     20.34 o 
   6   7  13       31.76       25.26     17.66 o 
   7   7  13        1.89        0.00     16.99 o 
   8   7  13        3.59        1.12     17.66 o 
  -4   8  13        7.38        2.91     17.88 o 
  -3   8  13        0.80        0.00     16.99 o 
   0   8  13        0.66        0.45     14.08 o 
   1   8  13       38.51       36.21     17.66 o 
   2   8  13       50.06       62.37     17.21 o 
   3   8  13       19.94       27.27     15.42 o 
   4   8  13      202.41      199.19     21.46 o 
   5   8  13      118.13      135.24     21.46 o 
   6   8  13       52.50       15.20     17.21 o 
   7   8  13       34.24       36.21     19.67 o 
  -1   9  13        0.89        0.00     16.09 o 
   0   9  13       44.19       47.61     16.54 o 
   1   9  13        2.56        2.24     16.54 o 
   2   9  13        9.60        6.04     15.87 o 
   3   9  13        4.41       10.51     16.32 o 
   4   9  13       54.31       58.79     18.55 o 
   5   9  13        7.13        0.00     16.76 o 
   6   9  13        0.61        0.67     17.66 o 
   7   9  13        2.34        0.67     17.88 o 
  -2  10  13       20.81       14.75     17.21 o 
  -1  10  13        1.35        8.05     16.54 o 
   0  10  13       45.01       40.91     20.12 o 
   1  10  13       49.68       33.53     17.66 o 
   2  10  13       31.08       34.42     19.22 o 
   3  10  13       29.61       39.56     20.34 o 
   4  10  13        0.65        0.00     16.54 o 
   5  10  13        6.55        0.45     16.76 o 
   6  10  13        0.42        0.00     16.32 o 
  -1  11  13        2.45       18.33     19.22 o 
   0  11  13        7.23        0.22     19.67 o 
   1  11  13       48.42       51.41     19.22 o 
   2  11  13      102.46      114.23     21.68 o 
   3  11  13      119.89      109.54     22.35 o 
   4  11  13       80.07      105.96     22.80 o 
   5  11  13       58.62       61.25     20.57 o 
   1  12  13       23.14       11.85     19.89 o 
   2  12  13       23.91        4.47     19.45 o 
   3  12  13       29.02       33.75     21.68 o 
   0  -2  14        7.32        8.49     18.55 o 
   1  -2  14       14.26       22.80     19.00 o 
   2  -2  14       16.00        4.25     16.32 o 
   3  -2  14       18.89        0.00     16.32 o 
  -1  -1  14       35.75       42.25     19.22 o 
   0  -1  14        2.42        9.39     18.11 o 
   1  -1  14        0.37        1.56     16.32 o 
   2  -1  14        1.35        0.22     16.09 o 
   3  -1  14       10.39       20.34     17.66 o 
   4  -1  14        0.22        0.00     16.54 o 
  -2   0  14      101.55      121.61     21.91 o 
  -1   0  14       56.70       62.59     19.67 o 
   0   0  14       53.49       66.17     17.88 o 
   1   0  14        4.57        0.45     15.65 o 
   2   0  14        2.61        0.00     14.75 o 
   3   0  14      107.65      111.55     19.22 o 
   4   0  14       26.75       13.19     16.09 o 
   6   0  14        4.03        6.93     16.32 o 
  -3   1  14        0.62        0.22     18.11 o 
  -2   1  14        7.02        5.59     17.66 o 
  -1   1  14       44.19       49.18     18.78 o 
   0   1  14      165.62       97.69     19.90 o 
   1   1  14      113.17      112.00     19.90 o 
   2   1  14       11.19       16.32     15.20 o 
   3   1  14      139.27      152.68     19.00 o 
   4   1  14       10.12        9.16     14.53 o 
   5   1  14       45.53       33.08     15.20 o 
   6   1  14       61.82       52.31     16.77 o 
   7   1  14        6.91       17.88     16.99 o 
  -3   2  14       10.27       10.73     19.00 o 
  -2   2  14       17.23       25.26     19.00 o 
  -1   2  14       15.06       26.38     16.32 o 
   0   2  14       11.24        3.80     15.87 o 
   1   2  14       15.18       12.52     16.54 o 
   2   2  14        0.26        1.56     15.42 o 
   3   2  14        7.79        4.47     14.75 o 
   4   2  14       12.66       14.79     10.11 o 
   5   2  14        3.45        2.91     14.08 o 
   6   2  14       75.22       77.79     19.00 o 
   7   2  14       19.30        8.05     16.99 o 
  -3   3  14       40.04       52.75     19.67 o 
  -2   3  14       36.24       28.39     17.66 o 
  -1   3  14      124.77      155.36     21.01 o 
   0   3  14       18.25       50.52     17.44 o 
   1   3  14      154.00      163.42     19.90 o 
   2   3  14       76.02       71.09     17.44 o 
   3   3  14       25.96       16.54     15.65 o 
   4   3  14       11.61       14.64     10.59 o 
   5   3  14       19.90       35.76     17.21 o 
   6   3  14        3.35        4.69     15.42 o 
   7   3  14       13.86        7.15     16.99 o 
  -3   4  14       73.63       62.14     20.34 o 
  -2   4  14       88.35       80.92     19.00 o 
  -1   4  14      186.08      188.68     21.91 o 
   0   4  14       66.27       47.61     17.88 o 
   1   4  14      122.51      120.71     18.11 o 
   2   4  14      107.84      105.96     18.11 o 
   3   4  14       42.81       68.23     27.05 o 
   4   4  14       93.01      110.33     13.18 o 
   5   4  14        0.79        0.34     10.50 o 
   6   4  14       26.18       14.75     15.87 o 
   7   4  14       21.52       22.80     18.11 o 
  -3   5  14       23.27       33.31     19.00 o 
  -2   5  14      157.35      173.03     21.68 o 
  -1   5  14       62.19       56.55     19.00 o 
   0   5  14       74.17       59.91     17.44 o 
   1   5  14      196.25      201.43     20.79 o 
   2   5  14      501.14      482.06     17.67 o 
   3   5  14      178.03      175.04     14.45 o 
   4   5  14      268.23      268.51     14.78 o 
   5   5  14       96.75      110.51     18.11 o 
   6   5  14       46.20       62.59     18.78 o 
   7   5  14       23.01       28.39     18.11 o 
  -3   6  14      100.59      112.22     21.24 o 
  -2   6  14        0.07        7.82     17.66 o 
  -1   6  14        0.98        2.24     16.54 o 
   0   6  14        1.25        0.00     15.20 o 
   1   6  14        1.12        1.12     14.53 o 
   2   6  14        5.33        0.89     10.04 o 
   3   6  14       81.06       94.15     12.95 o 
   4   6  14      100.93       85.92     12.72 o 
   5   6  14       39.11       49.68     12.24 o 
   6   6  14       76.58       83.60     19.67 o 
   7   6  14        4.90        1.12     19.22 o 
  -3   7  14       80.39       80.03     21.46 o 
  -2   7  14       42.81       32.64     18.33 o 
  -1   7  14       34.52       30.62     18.33 o 
   0   7  14       33.12        4.25     15.87 o 
   1   7  14       11.20        1.56     14.53 o 
   2   7  14        3.25       17.21     14.31 o 
   3   7  14        6.23        2.24     16.32 o 
   4   7  14        1.38       11.62     15.87 o 
   5   7  14        0.24        3.80     16.54 o 
   6   7  14       24.46       16.76     19.89 o 
   7   7  14        0.16        0.00     17.66 o 
  -2   8  14        6.92        6.26     17.44 o 
   1   8  14       61.53       68.85     17.21 o 
   2   8  14      100.99      121.16     20.57 o 
   3   8  14       32.48       30.62     16.99 o 
   4   8  14       28.54       28.39     16.54 o 
   5   8  14        9.10        2.68     18.78 o 
   6   8  14        0.48        0.45     18.11 o 
   7   8  14       18.12       27.27     20.12 o 
   0   9  14       30.77       18.78     18.33 o 
   1   9  14       61.42       43.81     17.21 o 
   2   9  14       80.02       55.88     20.12 o 
   3   9  14       79.08       74.66     18.55 o 
   4   9  14       37.21       45.38     18.11 o 
   5   9  14       12.74        0.00     18.78 o 
   6   9  14        5.08        0.22     17.44 o 
  -1  10  14       10.05        6.04     19.22 o 
   0  10  14        1.28        0.00     16.99 o 
   1  10  14        1.51        0.22     17.44 o 
   2  10  14        9.29       10.95     19.67 o 
   3  10  14       43.55       53.42     20.12 o 
   4  10  14       56.97       41.58     19.67 o 
   5  10  14       25.97       31.96     18.78 o 
   0  11  14       42.05       21.46     21.46 o 
   1  11  14       27.22       35.76     20.12 o 
   2  11  14        4.12       14.53     19.22 o 
   3  11  14        0.52        0.00     18.33 o 
   4  11  14        2.91        6.04     21.01 o 
   0   0  15        9.78        0.22     17.66 o 
   1   0  15        4.25        1.34     16.54 o 
   2   0  15        6.01       20.34     18.55 o 
   3   0  15        0.13        7.15     17.66 o 
   4   0  15        3.78       10.06     17.21 o 
  -1   1  15        0.79        0.22     18.78 o 
   0   1  15        0.81        6.48     18.78 o 
   1   1  15       64.03       49.40     19.22 o 
   2   1  15       55.41       67.51     19.22 o 
   3   1  15       58.54       69.74     19.45 o 
   4   1  15       20.21       25.48     17.44 o 
  -1   2  15       30.28       27.27     19.67 o 
   0   2  15        1.18        3.13     17.21 o 
   1   2  15       26.30       34.65     17.88 o 
   2   2  15       36.66       53.42     17.66 o 
   3   2  15       80.47       67.06     18.55 o 
   4   2  15       15.98       11.18     16.99 o 
   6   2  15       24.65       27.27     18.78 o 
  -2   3  15        0.20        0.00     18.55 o 
  -1   3  15       12.72       20.12     19.22 o 
   0   3  15       49.12       60.58     19.22 o 
   1   3  15       11.20       17.88     18.78 o 
   2   3  15       27.28       21.68     17.44 o 
   3   3  15       35.45       33.08     17.21 o 
   4   3  15      111.98      107.97     19.00 o 
   5   3  15       63.95       74.21     18.33 o 
   6   3  15       54.05       71.53     20.12 o 
  -2   4  15        4.05        0.89     18.55 o 
  -1   4  15       18.53       24.81     19.22 o 
   0   4  15        0.52        0.00     17.21 o 
   1   4  15        4.02        2.91     16.76 o 
   2   4  15       25.55       17.44     17.44 o 
   3   4  15       25.14       27.72     16.76 o 
   4   4  15       10.27        4.36     11.22 o 
   5   4  15       27.16       18.33     17.21 o 
   6   4  15       31.81       21.24     17.21 o 
  -2   5  15       45.65       49.62     19.89 o 
  -1   5  15       33.56       45.82     19.22 o 
   0   5  15       12.60        0.89     16.99 o 
   1   5  15       59.36       49.40     19.67 o 
   2   5  15       91.31      139.04     19.22 o 
   3   5  15       13.99       24.99     11.48 o 
   4   5  15       62.30       88.88     15.54 o 
   5   5  15        1.96        9.15     11.42 o 
   6   5  15       26.09       27.72     17.66 o 
  -2   6  15        9.31        0.22     19.22 o 
  -1   6  15       14.01       22.35     18.78 o 
   0   6  15       54.09       44.26     19.22 o 
   1   6  15       95.86      104.62     19.90 o 
   2   6  15       33.82       31.07     17.88 o 
   3   6  15        1.58        0.00     11.06 o 
   4   6  15       40.76       38.55     12.09 o 
   5   6  15        4.35       11.71     12.00 o 
   6   6  15       27.48       33.08     20.12 o 
  -1   7  15        3.86        0.89     18.78 o 
   0   7  15        5.72       15.20     17.66 o 
   1   7  15      118.25      128.31     21.24 o 
   2   7  15       71.04       84.03     25.37 o 
   3   7  15       23.20       25.98     11.35 o 
   4   7  15       13.45        6.64     12.01 o 
   5   7  15        4.50       12.65     12.71 o 
   6   7  15        3.49        0.00     17.44 o 
  -1   8  15        8.33        0.45     18.78 o 
   0   8  15       20.15       21.68     18.33 o 
   2   8  15        4.74        0.22     15.65 o 
   3   8  15        4.40        1.56     15.65 o 
   4   8  15        1.31        0.89     18.11 o 
   5   8  15        4.87       16.76     19.22 o 
   6   8  15        2.42        0.00     19.67 o 
   1   9  15       69.04       88.07     20.79 o 
   2   9  15       68.96       73.77     21.46 o 
   3   9  15       66.39       74.66     20.57 o 
   4   9  15        7.14       28.39     20.79 o 
   5   9  15        6.64        0.67     18.55 o 
   1  10  15       53.16       95.00     23.25 o 
   2  10  15       67.73       92.77     20.34 o 
   3  10  15       57.09       80.03     21.91 o 
   1   2  16       39.87       67.73     19.89 o 
   2   2  16       14.62        7.60     18.33 o 
   3   2  16        1.08        0.00     18.78 o 
   1   3  16       96.36      113.33     22.35 o 
   2   3  16       12.55       14.53     18.78 o 
   3   3  16       15.43        0.67     17.66 o 
   4   3  16       28.31       28.39     19.45 o 
   0   4  16        0.69        1.34     18.78 o 
   1   4  16        1.04        9.61     19.22 o 
   2   4  16        1.84       10.06     18.78 o 
   3   4  16       22.12       42.92     19.22 o 
   4   4  16       43.22       38.89     19.22 o 
   5   4  16        2.66        0.67     16.32 o 
   0   5  16        0.61        0.67     19.00 o 
   1   5  16        2.40        0.22     18.33 o 
   2   5  16        0.52        9.61     18.55 o 
   3   5  16        2.37        1.56     18.55 o 
   4   5  16        3.20        0.67     17.21 o 
   5   5  16        3.79       14.31     19.22 o 
   0   6  16       27.71       14.08     19.45 o 
   1   6  16       24.97       34.65     19.00 o 
   2   6  16        6.77        5.36     18.55 o 
   3   6  16        1.77        3.80     18.78 o 
   4   6  16        0.08        0.22     11.96 o 
   5   6  16        0.02        5.34     12.21 o 
   1   7  16       29.91       33.53     19.45 o 
   2   7  16       11.27        0.45     18.11 o 
   3   7  16       15.98       22.62     12.63 o 
   4   7  16       11.15       21.79     12.96 o 
   2   8  16        3.03        0.00     17.44 o 
   3   8  16       14.84        7.59     13.18 o 
                                                 
